# Supplementary material for: A novel network-based approach for discovering dynamic metabolic biomarkers in cardiovascular disease
Source: PLoS One. 2018 Dec 11;13(12):e0208953. doi: 10.1371/journal.pone.0208953 (PMC6289413; doi:10.1371/journal.pone.0208953)
Supplement: S3 Dataset — This is the fully identified and annotated dataset of n = 71 metabolites for final network construction (file name in R-scripts: DataPreprocessedAnnotated). Measurement values in all three datasets (S1–S3 Datasets) represent metabolite levels in MS intensity units (IU) for the five defined measurements before alcohol septal ablation (baseline at time t0) and t10 = 10 min, t60 = 60 min, t120 = 120 min and t240 = 240 min after myocardial injury. S1–S3 Datasets are available in CVS format. The first column represents a class level (1…time point t0, 2…time point t10, etc.), the second column indicates the explicit time point for a selected case such as D_t0_p1 (time point t10 for case p1), the third column shows again the case ID and the rest of columns comprises the analyte levels denoted in MS intensity units (IU) for each metabolite at the different time points. (CSV) [file pone.0208953.s003.csv]

Classlabel	Names	ID	Hypoxanthine	Malonic.acid	Kynurenine	Glycocholic.acid	Alanine	Dimethyl.Glycine	Sucrose	Cytidine	Dopamine	Sorbitol	Choline	Xanthine	Ornithine	Cysteine	Threonine	PPA	Oxalic.acid	Homoserine	Serine	Lactic.acid	Hippuric.acid	DHAP	Thiamine.pyrophosphate	Neopterin	DUMP	Bilirubin	Serotonin	Homocysteine	Quinollinic.acid	Pyridoxine	DCMP	Arginine	Cystathionine	Lactose	Histidine	Glycerol	Argininosuccinate	Allantoin	AMP	UDP	Thymidine	Biotin	ADMA	Methionine	Lactic.acid.1	Ascorbic.acid	Proline
1	D_t0_p1	1	52500	1250000	15800	5490	182000	281000	18700	17900	15800	98900	298000	20750	13500	16600	549000	31500	40200	463000	79400	807000	85000	97700	3330	3150	6720	142000	46600	30400	96000	35700	3960	2860000	13800	40300	788000	77700	22700	112000	8550	2550	55100	112000	23400	531000	754000	260000	20200000
1	D_t0_p2	2	61100	2550000	14600	14700	347000	448000	24700	18500	22400	68500	364000	6670	32800	18400	507000	32500	43000	513000	95400	1030000	300000	90900	3330	1110	2530	28000	57400	27600	89800	34300	3960	3510000	10300	48400	948000	170000	99000	89500	11000	2040	58500	135000	24000	563000	899000	360000	17600000
1	D_t0_p3	3	342000	1540000	17100	57300	268000	184000	27100	14000	23800	71300	334000	15100	13400	18200	586000	20500	38900	520000	134000	585000	817000	67900	3330	2660	8090	56600	82000	45600	102000	38900	2680	3760000	7910	32500	922000	229000	74200	114000	4200	1020	35700	65200	15600	562000	530000	245000	15400000
1	D_t0_p4	4	135000	985000	35200	10900	366000	279000	18500	12200	24900	65100	363000	13200	67600	23200	430000	29300	44400	406000	83100	1240000	184000	76300	3330	3565	7660	41600	40700	17600	132000	31300	3380	3990000	12600	30900	758000	322000	89300	119000	9880	4600	58800	145000	24300	580000	824000	282000	25900000
1	D_t0_p5	5	76000	2360000	29200	40600	259000	263000	19700	17800	19900	497000	351000	15000	38400	14800	420000	20600	55100	363000	78200	1220000	166000	68000	3330	2410	6540	49100	50200	26800	80400	33800	5360	2500000	17000	32100	766000	109000	81600	128000	10300	6510	33200	62000	18800	403000	795000	218000	13900000
1	D_t0_p6	6	51100	6540000	22000	23700	158000	166000	31600	9140	28900	255000	490000	20750	15900	10700	302000	17200	68400	248000	114000	904000	659000	79500	3330	1620	11100	145000	57300	24900	98200	39200	2620	2470000	7910	48500	899000	243000	73000	120000	10300	3170	67500	148000	17700	381000	541000	214000	16100000
1	D_t0_p7	7	67600	1730000	38600	43600	495000	246000	57700	14000	20900	46000000	516000	5310	71400	9760	561000	30600	60400	493000	106000	1930000	1100000	59500	7160	3565	10850	56600	62000	25800	46700	27400	10900	2630000	9060	49400	855000	105000	127000	108000	10300	8840	57300	147000	21900	718000	1040000	260000	16000000
1	D_t0_p8	8	187000	1570000	14000	11000	99900	58400	51900	5930	23800	49100000	400000	10600	70700	16900	140000	29700	66300	103000	55900	1110000	269000	54200	11600	3565	10600	56600	50200	25800	132000	17300	6380	921000	12400	61600	272000	8290	40600	31200	26700	3280	58700	145000	20900	82800	655000	156000	630000
1	D_t0_p9	9	110000	2340000	36800	16200	101000	45700	44700	2590	21650	94100	275000	18900	12500	16900	79500	49000	67700	85400	67800	1250000	805000	40200	8150	3565	18200	56600	50200	25800	132000	10300	3570	565000	9450	33600	273000	152000	21900	30400	31400	3280	103000	248000	12500	44800	713000	208000	402000
1	D_t0_p10	10	77600	5560000	29200	21350	255000	254500	49400	5370	21650	85700	907000	20750	2030000	16900	271000	23700	94700	227000	184000	1040000	3510000	46700	3330	10000	15700	56600	50200	3840	222000	21600	9450	1770000	14100	31200	1740000	152000	53250	101500	45700	5870	90600	138000	14700	34800	549000	201000	1280000
1	D_t0_p11	11	42800	693000	54000	32900	365000	221000	73600	14300	11500	33500000	432000	48500	163000	41300	389000	20400	45300	316000	64200	1910000	143000	68800	3130	7530	14800	73100	50200	25300	365000	19300	5230	1850000	12300	33800	665000	215000	40400	83300	16900	3350	45300	77800	23400	1170000	2070000	223000	18900000
1	D_t0_p12	12	46000	840000	54100	172000	314000	270000	71200	12100	12300	30000000	429000	34900	201000	45500	502000	19000	50400	401000	61200	1700000	180000	68500	1630	3565	19000	7040	49600	22300	279000	30100	3190	2580000	8620	41400	622000	144000	42500	58600	8710	2820	35200	80900	18400	995000	1740000	228000	16500000
1	D_t0_p13	13	71600	5230000	11100	56500	256000	264000	61100	13500	21650	30300000	321000	40100	91600	16700	369000	11300	59400	299000	80900	1370000	141000	45100	1450	6790	9630	13700	50100	17100	132000	47000	3960	1730000	4660	27900	734000	349000	35600	62000	7650	1080	77600	111000	11900	683000	1250000	172000	14400000
1	D_t0_p14	14	87100	3350000	94600	31900	254000	329000	193000	19900	16800	51500000	756000	45900	113000	17100	367000	43100	52000	311000	69100	1070000	141000	65100	4450	14900	11100	475000	60500	33500	633000	25400	5870	2280000	12500	55800	679000	165000	78900	95000	5560	3520	53900	128000	28300	921000	1210000	241000	19300000
1	D_t0_p15	15	45000	812000	35200	19000	229000	301000	27700	21700	47200	127000	564000	40000	207000	14800	341000	33700	78500	284000	63200	1190000	1940000	65100	3210	3430	12500	63700	47500	37900	416000	53700	3700	1940000	10800	20700	788000	152000	46200	222000	24100	3280	79100	174000	23200	1120000	1170000	218000	18000000
1	D_t0_p16	16	44500	1150000	37500	13800	213000	227000	13500	24900	27500	84700	432000	32800	70000	19600	543000	24900	68000	448000	77900	847000	764000	71000	3270	3700	8890	41700	78500	23100	267000	47800	3320	2860000	11700	21000	1060000	117000	60300	142000	14700	4970	45600	81200	26200	877000	849000	256000	15900000
1	D_t0_p17	17	62300	879000	27300	4080	135000	158000	42200	14000	20700	73600	280000	22600	86300	12200	222000	65100	91100	214000	44100	1110000	429000	55800	3950	8830	14300	956000	43500	28800	228000	26200	6890	1570000	9790	31100	433000	135000	12200	86700	5310	2750	105000	223000	29600	614000	862000	218000	10900000
2	D_t10_p1	1	259000	1390000	17200	5110	200000	427000	18100	20700	19400	92900	362000	23200	17900	45300	576000	27700	38500	522000	96900	761000	175000	83100	4200	3950	7160	114000	55900	38100	71600	37100	4980	3470000	13700	34100	845000	105000	88900	95900	9530	2550	46400	102000	22500	503000	731000	307000	23200000
2	D_t10_p2	2	65300	5460000	13500	9470	211000	584000	17900	17600	24400	165000	316000	16300	84200	24300	423000	25600	32700	403000	84600	837000	85000	58200	4200	6920	2220	34300	47300	27900	57800	39400	4980	2970000	12500	51000	964000	135000	97200	153000	12000	2040	56200	109000	22400	726000	767000	328000	17300000
2	D_t10_p3	3	280000	1420000	15200	1660	240000	367000	14600	20400	30300	63800	300000	19700	44200	23300	535000	21900	41600	491000	132000	746000	353000	91000	3330	4200	6790	31200	52200	42100	72900	40000	3060	3380000	8360	32600	746000	114000	102000	123000	5060	4600	37800	84100	21300	717000	643000	275000	16300000
2	D_t10_p4	4	255000	2200000	31100	10500	315000	270000	19300	12200	23100	61400	346000	18500	86000	29700	377000	34100	44000	338000	73200	1120000	280000	89100	4200	5310	3700	44200	39600	21800	127000	38400	3320	3510000	12100	42600	749000	249000	100000	143000	12900	2430	72900	167000	19400	766000	824000	337000	25300000
2	D_t10_p5	5	214000	4560000	24600	29200	203000	296000	15800	10900	15600	344000	328000	23200	23900	19400	413000	13200	48200	367000	67600	1410000	417000	85500	4200	3700	2840	83700	44100	22800	76900	35900	3830	2250000	9640	32900	719000	185000	88200	110000	10100	3720	31500	56000	19700	396000	839000	209000	13200000
2	D_t10_p6	6	397000	7020000	22900	26200	172000	290000	31000	8770	34900	228000	444000	23200	9210	12000	233000	21700	85300	225000	118000	995000	421000	114000	4200	7530	11400	96300	52900	29000	100000	51600	4080	2350000	17000	42800	906000	102000	84000	150000	12450	2810	109000	182000	16100	251000	606000	279000	17300000
2	D_t10_p7	7	304000	2920000	23200	12400	338000	250000	52500	17950	20700	45100000	477000	5990	77800	9890	472000	24000	65300	412000	105000	1290000	1250000	82500	9010	5560	11150	51000	62500	23500	59300	31000	10900	2680000	15200	51100	802000	254000	139000	122000	12450	7520	67000	155000	20700	802000	651000	336000	15700000
2	D_t10_p8	8	427000	1800000	29400	11200	91600	61400	50600	5370	30400	47300000	409000	9140	91350	21800	122000	29000	46000	117000	54900	1080000	706000	26100	7900	5560	9140	51000	46950	27000	141000	21700	6290	896000	4850	43200	281000	12900	37400	62200	41600	2850	74500	132000	9960	124000	629000	130000	655000
2	D_t10_p9	9	153000	1890000	16200	7600	138000	65600	28400	6330	21900	124000	364000	23200	91350	21800	138000	29400	93200	125000	88200	1440000	701000	56600	24000	5560	11600	51000	46950	27000	141000	12700	6700	815000	17500	26200	417000	165000	29100	15400	23600	2850	90900	213000	19100	46900	773000	266000	530000
2	D_t10_p10	10	518000	6250000	25700	14500	207000	293000	44400	17950	21900	108000	904000	23200	91350	21800	327000	28500	74900	286000	244000	1130000	2890000	33300	6050	6540	19400	51000	46950	27000	141000	30200	8680	2310000	13000	31400	2160000	165000	63750	112500	42800	7210	85400	160000	17600	59500	605000	189000	1660000
2	D_t10_p11	11	259000	2610000	19700	20600	183000	163000	73200	14300	19800	31700000	394000	36100	170000	22100	289000	14400	56000	249000	51500	1380000	72100	71900	1730	9190	12500	12600	46000	25200	259000	17300	3320	1860000	9570	30700	802000	242000	53400	79100	24100	2850	37700	92200	21400	840000	1840000	234000	14500000
2	D_t10_p12	12	94500	964000	34700	101000	277000	351000	70000	21700	14400	29500000	334000	38800	211000	52100	359000	18500	40700	350000	62100	1370000	148000	77200	3090	3310	21800	7900	46600	19800	258000	23900	6510	2080000	7980	44100	662000	232000	56000	80800	9600	2630	42800	106000	21100	1080000	1490000	213000	19400000
2	D_t10_p13	13	81100	10400000	19400	17300	311000	322000	75600	19300	21900	32900000	328000	49500	126000	21000	413000	10500	49900	343000	80100	1320000	231000	78500	3210	7160	12000	559000	39600	31100	203000	38100	5740	1630000	6960	33400	591000	482000	56200	68700	9860	4720	64200	83700	31400	841000	1530000	202000	15900000
2	D_t10_p14	14	346000	5700000	39500	16600	169000	247000	171000	23100	18500	50500000	689000	50600	96700	12700	305000	27800	46100	239000	53400	1050000	1400000	86400	4450	15400	14600	368000	64500	32600	771000	20000	4980	2020000	8740	57200	665000	142000	71300	73600	17300	2290	58200	132000	37000	737000	1200000	259000	13600000
2	D_t10_p15	15	130000	942000	31800	16900	275000	365000	19500	22100	27700	312000	457000	41900	187000	14800	406000	27800	68500	338000	63300	1070000	935000	64900	3830	5810	10700	57800	41300	35900	449000	38400	3700	1950000	10300	25400	685000	165000	41900	154000	38500	5620	111000	222000	18800	1040000	947000	224000	18100000
2	D_t10_p16	16	226000	1310000	19500	12100	219000	333000	7440	18300	18000	65500	447000	43300	113000	31500	543000	27500	48700	418000	76200	615000	239000	62400	2680	4200	10900	41000	60300	26100	265000	39100	3830	2610000	7790	22900	961000	209000	47300	123000	7320	2690	38800	81200	24400	1080000	646000	210000	17700000
2	D_t10_p17	17	324000	1480000	29000	38400	151000	280000	34300	17950	27800	79700	246000	19600	114000	21500	246000	92700	84100	199000	56400	979000	388000	57800	5550	1360	19900	51000	41600	23400	330000	26200	7400	1570000	9550	23000	363000	145000	20200	115000	12450	2890	14800	493000	27800	620000	518000	247000	11800000
3	D_t60_p1	1	211000	1660000	14800	4210	225000	420000	27900	13300	20700	92900	361000	34550	10400	31100	591000	10300	45300	534000	89500	781000	416000	97700	5190	3150	3910	64600	64100	36100	70400	34500	4500	3370000	10600	50600	915000	90000	102000	88600	8150	1280	54700	94000	29900	528000	720000	389000	22000000
3	D_t60_p2	2	68800	5660000	12800	16900	219000	562000	16900	16500	29700	147000	358000	10200	19600	19600	506000	33800	43700	475000	98600	747000	119000	53700	5190	2960	2590	29800	55100	25900	72200	32600	4500	3380000	10300	68000	1070000	161000	99300	99400	8710	4720	50500	99900	23400	477000	657000	335000	15700000
3	D_t60_p3	3	265000	1030000	16600	7430	244000	362000	17500	12300	40100	56600	313000	26000	5980	14300	469000	19600	29500	460000	126000	668000	278000	82600	2720	6170	6170	41400	74600	48800	66900	44800	4600	3700000	11700	38300	894000	177000	93600	156000	4100	3260	40900	87200	18200	451000	660000	226000	16200000
3	D_t60_p4	4	357000	1890000	35200	8940	258000	249000	19600	14300	35800	53800	386000	24900	27500	8420	320000	31500	34300	310000	66700	1250000	273000	105000	4320	6540	5560	24800	51800	24000	89700	39800	4500	3100000	14100	37700	894000	291000	111000	147000	9570	5550	78800	188000	21800	441000	894000	330000	22700000
3	D_t60_p5	5	265000	2680000	27300	27700	255000	362000	25400	13100	18800	306000	347000	32900	23800	12700	424000	18600	51800	397000	74500	1240000	327000	85600	3460	2660	10500	65500	35000	29200	66700	38200	1790	2010000	18400	39900	707000	144000	82100	95000	3830	5620	42700	78700	17000	431000	819000	268000	14200000
3	D_t60_p6	6	336000	6760000	19900	32100	159000	224000	26600	12000	38100	221000	404000	34550	8960	8840	246000	16200	79500	234000	98400	911000	328000	111000	4070	6540	13300	101000	52600	24200	115000	47300	4400	2290000	5870	52400	951000	132000	75000	99700	8200	4280	71200	154000	21000	326000	572000	319000	16000000
3	D_t60_p7	7	297000	3300000	25800	18100	318000	252000	113000	14600	39200	46300000	514000	3890	107000	19900	604000	23600	65400	547000	131000	1050000	784000	83200	38900	6355	10600	373000	68100	25000	57900	39600	12000	2880000	11100	141000	914000	131000	120000	124000	8710	8470	70500	135000	23200	781000	654000	806000	14900000
3	D_t60_p8	8	439000	3860000	26600	11100	75300	49600	51600	3950	27300	61400000	353000	9140	71700	5000	115000	27500	52500	96000	48700	1110000	377000	35000	11100	6355	10700	77350	51350	25450	115000	18400	6060	845000	8740	76900	249000	14300	39800	99400	40000	4190	55700	126000	12000	94300	681000	162000	583000
3	D_t60_p9	9	307000	4670000	26600	2550	111000	46100	57200	865	24000	535000	232000	26500	71700	15700	113000	38500	46600	120000	61500	1230000	580000	50500	13400	6355	8400	77350	51350	25450	115000	11600	5360	612000	8300	36200	610000	153000	6840	14600	15900	4190	98500	222000	21450	34400	690000	265000	419000
3	D_t60_p10	10	518000	5280000	24500	37200	247500	302000	60000	14600	24000	93700	825000	34550	2940000	15700	290000	17500	86400	273000	192000	1290000	2630000	39300	10600	9940	15800	77350	51350	25450	133000	35100	4760	2640000	8550	45800	2530000	153000	67000	99400	34100	6640	80500	145000	15700	37200	686000	290000	1400000
3	D_t60_p11	11	328000	1760000	24500	34200	260000	154000	81800	16400	15900	30000000	416000	36200	161000	18900	257000	17900	48300	254000	38300	2050000	61700	76500	3830	10200	12100	307000	46800	27100	367000	24900	3060	2040000	9380	37500	927000	159000	49000	98800	11800	3400	56100	122000	21100	1020000	2310000	226000	15600000
3	D_t60_p12	12	49500	1240000	36000	87500	296000	349000	112000	18300	12000	31700000	346000	45900	203000	28700	407000	18400	48100	377000	73700	1390000	136000	63600	13200	5190	13300	29500	32300	19000	258000	25400	4090	2490000	5940	93900	557000	153000	56500	58300	7660	4190	68100	130000	25100	1100000	1650000	349000	18200000
3	D_t60_p13	13	77800	9780000	18100	14700	274000	379000	81700	23600	24000	34200000	269000	77400	74300	11700	378000	10600	66600	289000	65500	1330000	167000	69500	5190	12900	14900	1420000	50900	24400	184000	43900	3640	1480000	8550	41900	674000	250000	67000	92200	4690	4020	83900	74000	32400	746000	1620000	260000	15900000
3	D_t60_p14	14	386000	6320000	31100	16000	157000	276000	160000	14900	15500	49600000	776000	54000	131000	15700	321000	25200	42700	290000	59200	1050000	1150000	72000	3950	13200	13000	189000	50100	32200	596000	32100	5230	2460000	11900	55100	872000	266000	62100	106000	4630	1830	57200	126000	23600	806000	1210000	236000	16500000
3	D_t60_p15	15	107000	766000	37300	15350	279000	359000	19100	19100	32900	87600	499000	51700	110000	13800	340000	25400	65600	311000	59000	939000	703000	61900	3330	6610	9940	89200	42300	33500	426000	36500	6770	2060000	14900	28600	662000	266000	67000	204000	17200	2970	79300	184000	18800	885000	962000	227000	17900000
3	D_t60_p16	16	233000	3040000	20600	5010	251000	328000	21700	22400	14300	72900	502000	61600	64200	17300	587000	29000	56800	496000	86600	802000	332000	66500	7530	4940	10400	51200	65600	20300	293000	36300	4340	2990000	11200	40700	1130000	150000	58500	120000	10800	4980	32800	96200	28400	1050000	766000	268000	17400000
3	D_t60_p17	17	273000	1690000	23600	14000	115000	179000	46700	14600	15500	69300	234000	41000	71700	30900	235000	40500	38300	190000	40500	860000	237000	23600	5310	1610	15100	596000	28800	21700	58300	18500	2680	1360000	10450	48100	390000	80100	10400	64300	8710	1110	101000	192000	6220	590000	769000	1710000	9010000
4	D_t120_p1	1	52000	4120000	13000	3700	214000	718000	21900	14800	26200	125000	326000	14100	40700	31500	467000	27900	35200	449000	112000	662000	79600	70700	3830	1850	4570	20900	48900	29300	61900	42700	2360	3210000	10900	70300	922000	119000	96400	97200	4040	2230	49400	105000	23500	569000	623000	350000	17100000
4	D_t120_p2	2	192000	1760000	19300	10400	189000	389000	17500	14100	42100	63800	285000	17300	70300	21800	512000	32800	41400	484000	125000	572000	1450000	83900	4690	3950	4320	43300	73500	34100	96300	48400	4790	3750000	10200	39300	1070000	162000	89000	120000	6300	4280	23100	55700	19600	429000	441000	274000	15200000
4	D_t120_p3	3	270000	1830000	38500	8870	293000	302000	29800	13300	28900	55200	386000	20600	27400	22100	314000	39100	41600	285000	68900	985000	146000	98500	5430	5500	3030	54400	42900	19600	90600	35600	5360	3100000	10800	59800	829000	219000	120000	141000	4940	5740	73000	141000	28100	441000	728000	365000	23000000
4	D_t120_p4	4	230000	1530000	24800	13800	403000	385000	26700	11000	42600	244000	480000	35000	65200	13600	432000	31600	68800	402000	85700	2690000	712000	114000	3580	2710	7950	99400	47700	25700	96700	39400	3960	2360000	12600	41400	768000	111000	96100	108000	13400	4980	40200	102000	20300	510000	1730000	337000	18900000
4	D_t120_p5	5	447000	3580000	23600	33400	161000	257000	36900	8890	36300	213000	473000	28500	13300	2440	218000	23700	88100	197000	82500	1940000	262000	105000	6170	2040	8460	124000	50200	24500	92400	47000	4230	2090000	12800	51300	895000	153000	79800	134000	13400	4720	75600	150000	17000	307000	1210000	287000	16000000
4	D_t120_p6	6	331000	3610000	24500	5680	93600	51800	64100	3830	18500	67800000	356000	9320	70300	14250	87800	31800	50800	84200	31900	1080000	201000	28100	13500	5500	11700	78400	48300	25850	143000	13500	5490	925000	7530	84300	257000	10600	50200	38900	30600	3460	50500	115000	16700	95300	681000	193000	535000
4	D_t120_p7	7	506000	2570000	24100	8940	114000	41600	50100	2590	27950	82100	201000	14700	70300	14250	96200	33600	60600	113000	62500	1560000	405000	69500	15300	5500	13800	78400	48300	25850	143000	9150	7020	647000	8420	49400	551000	146000	45000	11200	29000	3460	96200	196000	13200	33700	920000	286000	317000
4	D_t120_p8	8	466000	3390000	32400	3960	201500	338500	61500	14100	27950	202000	1090000	28500	3000000	14250	213000	19300	69400	203000	182000	1120000	2090000	34900	19000	7040	13000	78400	48300	25850	143000	29900	8940	3080000	7790	55900	2410000	146000	66550	102600	36900	3460	92800	171000	13700	23900	604000	370000	1200000
4	D_t120_p9	9	96000	4600000	20400	21900	243000	259000	82700	19700	27950	32200000	314000	58400	44000	10700	296000	12300	65600	251000	74300	1290000	370000	72700	8520	9570	14900	1230000	42900	26000	213000	35500	4600	1390000	8180	61700	617000	416000	47500	65000	13400	5930	71900	95000	26700	567000	1600000	281000	12800000
4	D_t120_p10	10	427000	6340000	41600	30000	154000	339000	247000	18800	15000	59100000	648000	60700	135000	9990	309000	40000	36700	280000	67100	896000	747000	71600	10700	16100	11400	169000	55700	28700	389000	22200	4980	2030000	10400	91100	732000	67000	105000	74300	14800	2240	76100	140000	37800	750000	1070000	295000	16700000
4	D_t120_p11	11	80400	452000	40100	10300	372000	410000	18100	21400	62200	104000	614000	61900	173000	14700	339000	33600	74300	294000	57500	2010000	342000	66900	2690	4630	12800	54300	45900	32200	341000	45700	4030	2060000	12600	27400	754000	188000	49300	254000	23600	2580	89400	165000	25100	1050000	2050000	215000	19100000
4	D_t120_p12	12	219000	898000	25300	4600	224000	347000	31400	21700	27000	77800	539000	45700	75400	13800	528000	28500	61400	446000	88100	800000	263000	69400	11500	6170	10400	57400	73000	25400	264000	40800	3890	3040000	9450	58200	1040000	146000	53300	119000	10000	2930	38400	81400	24900	913000	824000	255000	17100000
4	D_t120_p13	13	430000	925000	25300	2110	181000	338000	58600	14100	13400	75000	270000	28500	109000	23200	249000	47800	87200	232000	53100	1470000	374000	68600	2470	11100	8770	752000	35400	23100	278000	27900	9450	1460000	10500	42300	304000	76600	9760	50700	12300	2430	69300	161000	44200	711000	865000	394000	12500000
4	D_t120_p14	14	270000	2570000	24800	8940	201500	338500	36900	14100	27950	125000	386000	28500	70300	14250	309000	31800	61400	280000	74300	1120000	370000	70700	6170	5500	10400	78400	48300	25850	143000	35600	4790	2090000	10400	55900	768000	146000	66550	102600	13400	3460	71900	140000	23500	510000	865000	287000	16000000
4	D_t120_p15	15	270000	2570000	24800	8940	201500	338500	36900	14100	27950	125000	386000	28500	70300	14250	309000	31800	61400	280000	74300	1120000	370000	70700	6170	5500	10400	78400	48300	25850	143000	35600	4790	2090000	10400	55900	768000	146000	66550	102600	13400	3460	71900	140000	23500	510000	865000	287000	16000000
4	D_t120_p16	16	270000	2570000	24800	8940	201500	338500	36900	14100	27950	125000	386000	28500	70300	14250	309000	31800	61400	280000	74300	1120000	370000	70700	6170	5500	10400	78400	48300	25850	143000	35600	4790	2090000	10400	55900	768000	146000	66550	102600	13400	3460	71900	140000	23500	510000	865000	287000	16000000
4	D_t120_p17	17	270000	2570000	24800	8940	201500	338500	36900	14100	27950	125000	386000	28500	70300	14250	309000	31800	61400	280000	74300	1120000	370000	70700	6170	5500	10400	78400	48300	25850	143000	35600	4790	2090000	10400	55900	768000	146000	66550	102600	13400	3460	71900	140000	23500	510000	865000	287000	16000000
5	D_t240_p1	1	190000	1170000	44500	11700	309000	362000	37300	13200	26300	67600	419000	10300	83400	24300	391000	39000	41500	347000	82400	1290000	325000	89200	6050	2220	4630	23700	50000	22800	89700	33500	5360	3680000	10400	46900	711000	156000	104000	79800	5740	4720	68900	146000	22700	647000	870000	403000	22700000
5	D_t240_p2	2	172000	1660000	28000	12100	291000	331000	34900	10100	26200	174000	506000	28000	17400	10400	352000	25600	55000	302000	77000	1560000	355000	83600	6300	1850	3400	125000	56600	28300	111000	44500	5360	2070000	11200	40600	855000	179000	93100	137000	5865	3640	61200	107000	22300	405000	1110000	294000	15200000
5	D_t240_p3	3	360000	1120000	21100	26400	354000	307000	60400	8770	34700	193000	522000	26300	15200	8190	264000	25300	94100	232000	85700	3330000	149000	115000	4450	5930	6610	80300	40000	24600	158000	41600	5360	2440000	15000	50700	830000	172000	83200	117000	5865	3000	67900	142000	21000	279000	1980000	324000	17700000
5	D_t240_p4	4	309000	1360000	26000	32900	231000	224000	127000	16700	15700	30800000	498000	25400	140000	23300	275000	16500	48300	226000	46700	1570000	48800	63900	14200	5560	13200	323000	37700	27700	308000	20700	3960	1610000	6380	67200	739000	153000	34100	65500	4930	3490	44000	94300	23000	788000	1600000	186000	14200000
5	D_t240_p5	5	88800	750000	50500	209000	405000	307000	98400	15400	25500	34700000	484000	33100	216000	30600	481000	28300	51900	384000	62400	2460000	82300	74200	8400	2650	15100	160000	51500	25600	228000	24000	5360	2880000	12100	90300	732000	70900	60000	67800	5990	6000	31600	66600	32200	1310000	2680000	330000	19200000
5	D_t240_p6	6	440000	470000	72000	62400	411000	508000	153000	20100	40200	50100000	993000	37100	130000	16100	531000	57400	63000	419000	108000	1620000	186000	73300	6170	11100	10600	155000	34600	34000	377000	30400	6760	2390000	10600	66800	815000	48100	82500	84300	67200	5740	33600	61400	32700	1430000	1860000	295000	21700000
5	D_t240_p7	7	77700	4290000	19000	8500	158000	360000	32100	14800	31000	75300	549000	26300	65400	16600	331000	25800	53400	277000	54200	739000	127000	73000	9630	5310	9390	55100	60700	26100	199000	42100	3000	2830000	11100	54200	1140000	116000	65800	176000	10500	3060	24700	49800	27200	627000	820000	291000	14000000
5	D_t240_p8	8	187000	502000	31000	473	129000	298000	173000	14800	44200	171000	327000	25500	116000	18300	207000	51500	76300	167000	42200	1210000	135000	77000	40600	12600	10700	873000	40900	31400	205000	26200	12300	1810000	9820	234000	557000	70100	18300	77100	3170	2430	74800	170000	44200	776000	944000	837000	12400000
5	D_t240_p9	9	188500	1145000	29500	19250	300000	319000	79400	14800	28650	183500	502000	26300	99700	17450	341500	27050	54200	289500	69700	1565000	142000	75600	7350	5435	9995	140000	45450	26900	202000	31950	5360	2415000	10850	60500	777000	134500	74150	82050	5865	3565	52600	100650	25100	711500	1355000	309500	16450000
5	D_t240_p10	10	188500	1145000	29500	19250	300000	319000	79400	14800	28650	183500	502000	26300	99700	17450	341500	27050	54200	289500	69700	1565000	142000	75600	7350	5435	9995	140000	45450	26900	202000	31950	5360	2415000	10850	60500	777000	134500	74150	82050	5865	3565	52600	100650	25100	711500	1355000	309500	16450000
5	D_t240_p11	11	188500	1145000	29500	19250	300000	319000	79400	14800	28650	183500	502000	26300	99700	17450	341500	27050	54200	289500	69700	1565000	142000	75600	7350	5435	9995	140000	45450	26900	202000	31950	5360	2415000	10850	60500	777000	134500	74150	82050	5865	3565	52600	100650	25100	711500	1355000	309500	16450000
5	D_t240_p12	12	188500	1145000	29500	19250	300000	319000	79400	14800	28650	183500	502000	26300	99700	17450	341500	27050	54200	289500	69700	1565000	142000	75600	7350	5435	9995	140000	45450	26900	202000	31950	5360	2415000	10850	60500	777000	134500	74150	82050	5865	3565	52600	100650	25100	711500	1355000	309500	16450000
5	D_t240_p13	13	188500	1145000	29500	19250	300000	319000	79400	14800	28650	183500	502000	26300	99700	17450	341500	27050	54200	289500	69700	1565000	142000	75600	7350	5435	9995	140000	45450	26900	202000	31950	5360	2415000	10850	60500	777000	134500	74150	82050	5865	3565	52600	100650	25100	711500	1355000	309500	16450000
5	D_t240_p14	14	188500	1145000	29500	19250	300000	319000	79400	14800	28650	183500	502000	26300	99700	17450	341500	27050	54200	289500	69700	1565000	142000	75600	7350	5435	9995	140000	45450	26900	202000	31950	5360	2415000	10850	60500	777000	134500	74150	82050	5865	3565	52600	100650	25100	711500	1355000	309500	16450000
5	D_t240_p15	15	188500	1145000	29500	19250	300000	319000	79400	14800	28650	183500	502000	26300	99700	17450	341500	27050	54200	289500	69700	1565000	142000	75600	7350	5435	9995	140000	45450	26900	202000	31950	5360	2415000	10850	60500	777000	134500	74150	82050	5865	3565	52600	100650	25100	711500	1355000	309500	16450000
5	D_t240_p16	16	188500	1145000	29500	19250	300000	319000	79400	14800	28650	183500	502000	26300	99700	17450	341500	27050	54200	289500	69700	1565000	142000	75600	7350	5435	9995	140000	45450	26900	202000	31950	5360	2415000	10850	60500	777000	134500	74150	82050	5865	3565	52600	100650	25100	711500	1355000	309500	16450000
5	D_t240_p17	17	188500	1145000	29500	19250	300000	319000	79400	14800	28650	183500	502000	26300	99700	17450	341500	27050	54200	289500	69700	1565000	142000	75600	7350	5435	9995	140000	45450	26900	202000	31950	5360	2415000	10850	60500	777000	134500	74150	82050	5865	3565	52600	100650	25100	711500	1355000	309500	16450000
[truncated: 24 more columns]
