# Supplementary material for: A novel network-based approach for discovering dynamic metabolic biomarkers in cardiovascular disease
Source: PLoS One. 2018 Dec 11;13(12):e0208953. doi: 10.1371/journal.pone.0208953 (PMC6289413; doi:10.1371/journal.pone.0208953)
Supplement: S1 File — The R-based computational framework for data preprocessing, metabolite subset selection and dynamic network construction consists of the following R-scripts and text files: 1. Main.R: Main script for the analysis of metabolic data in order to identify putative biomarker candidates based on dynamic network visualization. 2. Preprocessing.R: (i) Removes metabolites with more than 60% of the values missing from the dataset; (ii) Replaces missing values with the metabolite's median at a given time point for the remaining dataset; (iii) Creates a data subset, containing only those metabolites, which are present at all time points. 3. BI.R: Function that calculates pBI scores for all metabolites. 4. InferBIGraph.R: Function to sum up the function calls for the calculation of a network graph. 5. FunctionsGraph.R: Multiple functions for network graph construction and visualization (i.e. create boxplot diagrams with different thresholds, graph calculation, adapt ratio for heatmap construction, plot heatmaps, plot graphs, calculate discrete weights, calculate degree-based weights, calculate graph object, plot pBI scores as bar charts). 6. *.txt files: Contain coordinates for graph visualization. For further information please read the “ReadMe.txt” file in the Supporting information. (ZIP) [file pone.0208953.s004.zip]

Archive with 275 entries (218 files):
- S1_File/
- S1_File/main.R
- __MACOSX/
- __MACOSX/S1_File/
- __MACOSX/S1_File/._main.R
- S1_File/.DS_Store
- __MACOSX/S1_File/._.DS_Store
- S1_File/R/
- S1_File/R/.DS_Store
- __MACOSX/S1_File/R/
- __MACOSX/S1_File/R/._.DS_Store
- S1_File/R/FunctionsGraph.R
- __MACOSX/S1_File/R/._FunctionsGraph.R
- S1_File/R/BI.R
- __MACOSX/S1_File/R/._BI.R
- S1_File/R/NodeCoordsCircleAll.txt
- __MACOSX/S1_File/R/._NodeCoordsCircleAll.txt
- S1_File/R/NodeCoordsCircle.txt
- __MACOSX/S1_File/R/._NodeCoordsCircle.txt
- S1_File/R/inferBIGraph.R
- __MACOSX/S1_File/R/._inferBIGraph.R
- S1_File/R/Preprocessing.R
- __MACOSX/S1_File/R/._Preprocessing.R
- S1_File/R/NodeCoordsCircle20M.txt
- __MACOSX/S1_File/R/._NodeCoordsCircle20M.txt
- __MACOSX/S1_File/._R
- S1_File/output/
- S1_File/output/.DS_Store
- __MACOSX/S1_File/output/
- __MACOSX/S1_File/output/._.DS_Store
- S1_File/output/Example_Plots/
- S1_File/output/Example_Plots/01_pBI/
- S1_File/output/Example_Plots/01_pBI/barplot_pBI_t120.png
- __MACOSX/S1_File/output/Example_Plots/
- __MACOSX/S1_File/output/Example_Plots/01_pBI/
- __MACOSX/S1_File/output/Example_Plots/01_pBI/._barplot_pBI_t120.png
- S1_File/output/Example_Plots/01_pBI/barplot_pBI_t240.png
- __MACOSX/S1_File/output/Example_Plots/01_pBI/._barplot_pBI_t240.png
- S1_File/output/Example_Plots/01_pBI/abs_pBI_thresholds.png
- __MACOSX/S1_File/output/Example_Plots/01_pBI/._abs_pBI_thresholds.png
- S1_File/output/Example_Plots/01_pBI/barplot_pBI_t10.png
- __MACOSX/S1_File/output/Example_Plots/01_pBI/._barplot_pBI_t10.png
- S1_File/output/Example_Plots/01_pBI/barplot_pBI_t60.png
- __MACOSX/S1_File/output/Example_Plots/01_pBI/._barplot_pBI_t60.png
- __MACOSX/S1_File/output/Example_Plots/._01_pBI
- S1_File/output/Example_Plots/02_Graphs/
- S1_File/output/Example_Plots/02_Graphs/.DS_Store
- __MACOSX/S1_File/output/Example_Plots/02_Graphs/
- __MACOSX/S1_File/output/Example_Plots/02_Graphs/._.DS_Store
- S1_File/output/Example_Plots/02_Graphs/Overview_Combined_q75.png
- __MACOSX/S1_File/output/Example_Plots/02_Graphs/._Overview_Combined_q75.png
- S1_File/output/Example_Plots/02_Graphs/Overview_Combined_q90.png
- __MACOSX/S1_File/output/Example_Plots/02_Graphs/._Overview_Combined_q90.png
- S1_File/output/Example_Plots/02_Graphs/DynThresh/
- S1_File/output/Example_Plots/02_Graphs/DynThresh/q90/
- S1_File/output/Example_Plots/02_Graphs/DynThresh/q90/quad/
- S1_File/output/Example_Plots/02_Graphs/DynThresh/q90/quad/Network_continuous_weighted_4_graphs_q90dyn.png
- __MACOSX/S1_File/output/Example_Plots/02_Graphs/DynThresh/
- __MACOSX/S1_File/output/Example_Plots/02_Graphs/DynThresh/q90/
- __MACOSX/S1_File/output/Example_Plots/02_Graphs/DynThresh/q90/quad/
- __MACOSX/S1_File/output/Example_Plots/02_Graphs/DynThresh/q90/quad/._Network_continuous_weighted_4_graphs_q90dyn.png
- S1_File/output/Example_Plots/02_Graphs/DynThresh/q90/quad/Network_discrete_weighted_4_graphs_q90dyn.png
- __MACOSX/S1_File/output/Example_Plots/02_Graphs/DynThresh/q90/quad/._Network_discrete_weighted_4_graphs_q90dyn.png
- __MACOSX/S1_File/output/Example_Plots/02_Graphs/DynThresh/q90/._quad
- S1_File/output/Example_Plots/02_Graphs/DynThresh/q90/Network_t10_q90dyn.png
- __MACOSX/S1_File/output/Example_Plots/02_Graphs/DynThresh/q90/._Network_t10_q90dyn.png
- S1_File/output/Example_Plots/02_Graphs/DynThresh/q90/Network_t240_q90dyn.png
- __MACOSX/S1_File/output/Example_Plots/02_Graphs/DynThresh/q90/._Network_t240_q90dyn.png
- S1_File/output/Example_Plots/02_Graphs/DynThresh/q90/poly4/
- S1_File/output/Example_Plots/02_Graphs/DynThresh/q90/poly4/Network_continuous_weighted_4_graphs_q90dyn.png
- __MACOSX/S1_File/output/Example_Plots/02_Graphs/DynThresh/q90/poly4/
- __MACOSX/S1_File/output/Example_Plots/02_Graphs/DynThresh/q90/poly4/._Network_continuous_weighted_4_graphs_q90dyn.png
- S1_File/output/Example_Plots/02_Graphs/DynThresh/q90/poly4/Network_discrete_weighted_4_graphs_q90dyn.png
- __MACOSX/S1_File/output/Example_Plots/02_Graphs/DynThresh/q90/poly4/._Network_discrete_weighted_4_graphs_q90dyn.png
- __MACOSX/S1_File/output/Example_Plots/02_Graphs/DynThresh/q90/._poly4
- S1_File/output/Example_Plots/02_Graphs/DynThresh/q90/Network_t60_q90dyn.png
- __MACOSX/S1_File/output/Example_Plots/02_Graphs/DynThresh/q90/._Network_t60_q90dyn.png
- S1_File/output/Example_Plots/02_Graphs/DynThresh/q90/Network_t120_q90dyn.png
- __MACOSX/S1_File/output/Example_Plots/02_Graphs/DynThresh/q90/._Network_t120_q90dyn.png
- __MACOSX/S1_File/output/Example_Plots/02_Graphs/DynThresh/._q90
- S1_File/output/Example_Plots/02_Graphs/DynThresh/q50/
- S1_File/output/Example_Plots/02_Graphs/DynThresh/q50/Network_t120_q50dyn.png
- __MACOSX/S1_File/output/Example_Plots/02_Graphs/DynThresh/q50/
- __MACOSX/S1_File/output/Example_Plots/02_Graphs/DynThresh/q50/._Network_t120_q50dyn.png
- S1_File/output/Example_Plots/02_Graphs/DynThresh/q50/quad/
- S1_File/output/Example_Plots/02_Graphs/DynThresh/q50/quad/Network_discrete_weighted_4_graphs_q50dyn.png
- __MACOSX/S1_File/output/Example_Plots/02_Graphs/DynThresh/q50/quad/
- __MACOSX/S1_File/output/Example_Plots/02_Graphs/DynThresh/q50/quad/._Network_discrete_weighted_4_graphs_q50dyn.png
- S1_File/output/Example_Plots/02_Graphs/DynThresh/q50/quad/Network_continuous_weighted_4_graphs_q50dyn.png
- __MACOSX/S1_File/output/Example_Plots/02_Graphs/DynThresh/q50/quad/._Network_continuous_weighted_4_graphs_q50dyn.png
- __MACOSX/S1_File/output/Example_Plots/02_Graphs/DynThresh/q50/._quad
- S1_File/output/Example_Plots/02_Graphs/DynThresh/q50/Network_t60_q50dyn.png
- __MACOSX/S1_File/output/Example_Plots/02_Graphs/DynThresh/q50/._Network_t60_q50dyn.png
- S1_File/output/Example_Plots/02_Graphs/DynThresh/q50/Network_t240_q50dyn.png
- __MACOSX/S1_File/output/Example_Plots/02_Graphs/DynThresh/q50/._Network_t240_q50dyn.png
- S1_File/output/Example_Plots/02_Graphs/DynThresh/q50/Network_t10_q50dyn.png
- __MACOSX/S1_File/output/Example_Plots/02_Graphs/DynThresh/q50/._Network_t10_q50dyn.png
- S1_File/output/Example_Plots/02_Graphs/DynThresh/q50/poly4/
- S1_File/output/Example_Plots/02_Graphs/DynThresh/q50/poly4/Network_discrete_weighted_4_graphs_q50dyn.png
- __MACOSX/S1_File/output/Example_Plots/02_Graphs/DynThresh/q50/poly4/
- __MACOSX/S1_File/output/Example_Plots/02_Graphs/DynThresh/q50/poly4/._Network_discrete_weighted_4_graphs_q50dyn.png
- S1_File/output/Example_Plots/02_Graphs/DynThresh/q50/poly4/Network_continuous_weighted_4_graphs_q50dyn.png
- __MACOSX/S1_File/output/Example_Plots/02_Graphs/DynThresh/q50/poly4/._Network_continuous_weighted_4_graphs_q50dyn.png
- __MACOSX/S1_File/output/Example_Plots/02_Graphs/DynThresh/q50/._poly4
- __MACOSX/S1_File/output/Example_Plots/02_Graphs/DynThresh/._q50
- S1_File/output/Example_Plots/02_Graphs/DynThresh/q75/
- S1_File/output/Example_Plots/02_Graphs/DynThresh/q75/Network_t240_q75dyn.png
- __MACOSX/S1_File/output/Example_Plots/02_Graphs/DynThresh/q75/
- __MACOSX/S1_File/output/Example_Plots/02_Graphs/DynThresh/q75/._Network_t240_q75dyn.png
- S1_File/output/Example_Plots/02_Graphs/DynThresh/q75/quad/
- S1_File/output/Example_Plots/02_Graphs/DynThresh/q75/quad/Network_continuous_weighted_4_graphs_q75dyn.png
- __MACOSX/S1_File/output/Example_Plots/02_Graphs/DynThresh/q75/quad/
- __MACOSX/S1_File/output/Example_Plots/02_Graphs/DynThresh/q75/quad/._Network_continuous_weighted_4_graphs_q75dyn.png
- S1_File/output/Example_Plots/02_Graphs/DynThresh/q75/quad/Network_discrete_weighted_4_graphs_q75dyn.png
- __MACOSX/S1_File/output/Example_Plots/02_Graphs/DynThresh/q75/quad/._Network_discrete_weighted_4_graphs_q75dyn.png
- __MACOSX/S1_File/output/Example_Plots/02_Graphs/DynThresh/q75/._quad
- S1_File/output/Example_Plots/02_Graphs/DynThresh/q75/Network_t10_q75dyn.png
- __MACOSX/S1_File/output/Example_Plots/02_Graphs/DynThresh/q75/._Network_t10_q75dyn.png
- S1_File/output/Example_Plots/02_Graphs/DynThresh/q75/Network_t120_q75dyn.png
- __MACOSX/S1_File/output/Example_Plots/02_Graphs/DynThresh/q75/._Network_t120_q75dyn.png
- S1_File/output/Example_Plots/02_Graphs/DynThresh/q75/poly4/
- S1_File/output/Example_Plots/02_Graphs/DynThresh/q75/poly4/Network_continuous_weighted_4_graphs_q75dyn.png
- __MACOSX/S1_File/output/Example_Plots/02_Graphs/DynThresh/q75/poly4/
- __MACOSX/S1_File/output/Example_Plots/02_Graphs/DynThresh/q75/poly4/._Network_continuous_weighted_4_graphs_q75dyn.png
- S1_File/output/Example_Plots/02_Graphs/DynThresh/q75/poly4/Network_discrete_weighted_4_graphs_q75dyn.png
- __MACOSX/S1_File/output/Example_Plots/02_Graphs/DynThresh/q75/poly4/._Network_discrete_weighted_4_graphs_q75dyn.png
- __MACOSX/S1_File/output/Example_Plots/02_Graphs/DynThresh/q75/._poly4
- S1_File/output/Example_Plots/02_Graphs/DynThresh/q75/Network_t60_q75dyn.png
- __MACOSX/S1_File/output/Example_Plots/02_Graphs/DynThresh/q75/._Network_t60_q75dyn.png
- __MACOSX/S1_File/output/Example_Plots/02_Graphs/DynThresh/._q75
- __MACOSX/S1_File/output/Example_Plots/02_Graphs/._DynThresh
- S1_File/output/Example_Plots/02_Graphs/Overview_Combined_q50.png
- __MACOSX/S1_File/output/Example_Plots/02_Graphs/._Overview_Combined_q50.png
- S1_File/output/Example_Plots/02_Graphs/StatThresh/
- S1_File/output/Example_Plots/02_Graphs/StatThresh/q90/
- S1_File/output/Example_Plots/02_Graphs/StatThresh/q90/Network_t10_q90stat.png
- __MACOSX/S1_File/output/Example_Plots/02_Graphs/StatThresh/
- __MACOSX/S1_File/output/Example_Plots/02_Graphs/StatThresh/q90/
- __MACOSX/S1_File/output/Example_Plots/02_Graphs/StatThresh/q90/._Network_t10_q90stat.png
- S1_File/output/Example_Plots/02_Graphs/StatThresh/q90/Network_t60_q90stat.png
- __MACOSX/S1_File/output/Example_Plots/02_Graphs/StatThresh/q90/._Network_t60_q90stat.png
- S1_File/output/Example_Plots/02_Graphs/StatThresh/q90/quad/
- S1_File/output/Example_Plots/02_Graphs/StatThresh/q90/quad/Network_continuous_weighted_4_graphs_q90stat.png
- __MACOSX/S1_File/output/Example_Plots/02_Graphs/StatThresh/q90/quad/
- __MACOSX/S1_File/output/Example_Plots/02_Graphs/StatThresh/q90/quad/._Network_continuous_weighted_4_graphs_q90stat.png
- S1_File/output/Example_Plots/02_Graphs/StatThresh/q90/quad/Network_discrete_weighted_4_graphs_q90stat.png
- __MACOSX/S1_File/output/Example_Plots/02_Graphs/StatThresh/q90/quad/._Network_discrete_weighted_4_graphs_q90stat.png
- __MACOSX/S1_File/output/Example_Plots/02_Graphs/StatThresh/q90/._quad
- S1_File/output/Example_Plots/02_Graphs/StatThresh/q90/Network_t240_q90stat.png
- __MACOSX/S1_File/output/Example_Plots/02_Graphs/StatThresh/q90/._Network_t240_q90stat.png
- S1_File/output/Example_Plots/02_Graphs/StatThresh/q90/Network_t120_q90stat.png
- __MACOSX/S1_File/output/Example_Plots/02_Graphs/StatThresh/q90/._Network_t120_q90stat.png
- S1_File/output/Example_Plots/02_Graphs/StatThresh/q90/poly4/
- S1_File/output/Example_Plots/02_Graphs/StatThresh/q90/poly4/Network_continuous_weighted_4_graphs_q90stat.png
- __MACOSX/S1_File/output/Example_Plots/02_Graphs/StatThresh/q90/poly4/
- __MACOSX/S1_File/output/Example_Plots/02_Graphs/StatThresh/q90/poly4/._Network_continuous_weighted_4_graphs_q90stat.png
- S1_File/output/Example_Plots/02_Graphs/StatThresh/q90/poly4/Network_discrete_weighted_4_graphs_q90stat.png
- __MACOSX/S1_File/output/Example_Plots/02_Graphs/StatThresh/q90/poly4/._Network_discrete_weighted_4_graphs_q90stat.png
- __MACOSX/S1_File/output/Example_Plots/02_Graphs/StatThresh/q90/._poly4
- __MACOSX/S1_File/output/Example_Plots/02_Graphs/StatThresh/._q90
- S1_File/output/Example_Plots/02_Graphs/StatThresh/abs_pBI_thresholds.png
- __MACOSX/S1_File/output/Example_Plots/02_Graphs/StatThresh/._abs_pBI_thresholds.png
- S1_File/output/Example_Plots/02_Graphs/StatThresh/q50/
- S1_File/output/Example_Plots/02_Graphs/StatThresh/q50/Network_t120_q50stat.png
- __MACOSX/S1_File/output/Example_Plots/02_Graphs/StatThresh/q50/
- __MACOSX/S1_File/output/Example_Plots/02_Graphs/StatThresh/q50/._Network_t120_q50stat.png
- S1_File/output/Example_Plots/02_Graphs/StatThresh/q50/Network_t240_q50stat.png
- __MACOSX/S1_File/output/Example_Plots/02_Graphs/StatThresh/q50/._Network_t240_q50stat.png
- S1_File/output/Example_Plots/02_Graphs/StatThresh/q50/quad/
- S1_File/output/Example_Plots/02_Graphs/StatThresh/q50/quad/Network_continuous_weighted_4_graphs_q50stat.png
- __MACOSX/S1_File/output/Example_Plots/02_Graphs/StatThresh/q50/quad/
- __MACOSX/S1_File/output/Example_Plots/02_Graphs/StatThresh/q50/quad/._Network_continuous_weighted_4_graphs_q50stat.png
- S1_File/output/Example_Plots/02_Graphs/StatThresh/q50/quad/Network_discrete_weighted_4_graphs_q50stat.png
- __MACOSX/S1_File/output/Example_Plots/02_Graphs/StatThresh/q50/quad/._Network_discrete_weighted_4_graphs_q50stat.png
- __MACOSX/S1_File/output/Example_Plots/02_Graphs/StatThresh/q50/._quad
- S1_File/output/Example_Plots/02_Graphs/StatThresh/q50/Network_t10_q50stat.png
- __MACOSX/S1_File/output/Example_Plots/02_Graphs/StatThresh/q50/._Network_t10_q50stat.png
- S1_File/output/Example_Plots/02_Graphs/StatThresh/q50/Network_t60_q50stat.png
- __MACOSX/S1_File/output/Example_Plots/02_Graphs/StatThresh/q50/._Network_t60_q50stat.png
- S1_File/output/Example_Plots/02_Graphs/StatThresh/q50/poly4/
- S1_File/output/Example_Plots/02_Graphs/StatThresh/q50/poly4/Network_continuous_weighted_4_graphs_q50stat.png
- __MACOSX/S1_File/output/Example_Plots/02_Graphs/StatThresh/q50/poly4/
- __MACOSX/S1_File/output/Example_Plots/02_Graphs/StatThresh/q50/poly4/._Network_continuous_weighted_4_graphs_q50stat.png
- S1_File/output/Example_Plots/02_Graphs/StatThresh/q50/poly4/Network_discrete_weighted_4_graphs_q50stat.png
- __MACOSX/S1_File/output/Example_Plots/02_Graphs/StatThresh/q50/poly4/._Network_discrete_weighted_4_graphs_q50stat.png
- __MACOSX/S1_File/output/Example_Plots/02_Graphs/StatThresh/q50/._poly4
- __MACOSX/S1_File/output/Example_Plots/02_Graphs/StatThresh/._q50
- S1_File/output/Example_Plots/02_Graphs/StatThresh/q75/
- S1_File/output/Example_Plots/02_Graphs/StatThresh/q75/quad/
- S1_File/output/Example_Plots/02_Graphs/StatThresh/q75/quad/Network_continuous_weighted_4_graphs_q75stat.png
- __MACOSX/S1_File/output/Example_Plots/02_Graphs/StatThresh/q75/
- __MACOSX/S1_File/output/Example_Plots/02_Graphs/StatThresh/q75/quad/
- __MACOSX/S1_File/output/Example_Plots/02_Graphs/StatThresh/q75/quad/._Network_continuous_weighted_4_graphs_q75stat.png
- S1_File/output/Example_Plots/02_Graphs/StatThresh/q75/quad/Network_discrete_weighted_4_graphs_q75stat.png
- __MACOSX/S1_File/output/Example_Plots/02_Graphs/StatThresh/q75/quad/._Network_discrete_weighted_4_graphs_q75stat.png
- __MACOSX/S1_File/output/Example_Plots/02_Graphs/StatThresh/q75/._quad
- S1_File/output/Example_Plots/02_Graphs/StatThresh/q75/Network_t10_q75stat.png
- __MACOSX/S1_File/output/Example_Plots/02_Graphs/StatThresh/q75/._Network_t10_q75stat.png
- S1_File/output/Example_Plots/02_Graphs/StatThresh/q75/Network_t60_q75stat.png
- __MACOSX/S1_File/output/Example_Plots/02_Graphs/StatThresh/q75/._Network_t60_q75stat.png
- S1_File/output/Example_Plots/02_Graphs/StatThresh/q75/Network_t120_q75stat.png
- __MACOSX/S1_File/output/Example_Plots/02_Graphs/StatThresh/q75/._Network_t120_q75stat.png
- S1_File/output/Example_Plots/02_Graphs/StatThresh/q75/Network_t240_q75stat.png
- __MACOSX/S1_File/output/Example_Plots/02_Graphs/StatThresh/q75/._Network_t240_q75stat.png
- S1_File/output/Example_Plots/02_Graphs/StatThresh/q75/poly4/
- S1_File/output/Example_Plots/02_Graphs/StatThresh/q75/poly4/Network_continuous_weighted_4_graphs_q75stat.png
- __MACOSX/S1_File/output/Example_Plots/02_Graphs/StatThresh/q75/poly4/
- __MACOSX/S1_File/output/Example_Plots/02_Graphs/StatThresh/q75/poly4/._Network_continuous_weighted_4_graphs_q75stat.png
- S1_File/output/Example_Plots/02_Graphs/StatThresh/q75/poly4/Network_discrete_weighted_4_graphs_q75stat.png
- __MACOSX/S1_File/output/Example_Plots/02_Graphs/StatThresh/q75/poly4/._Network_discrete_weighted_4_graphs_q75stat.png
- __MACOSX/S1_File/output/Example_Plots/02_Graphs/StatThresh/q75/._poly4
- __MACOSX/S1_File/output/Example_Plots/02_Graphs/StatThresh/._q75
- __MACOSX/S1_File/output/Example_Plots/02_Graphs/._StatThresh
- __MACOSX/S1_File/output/Example_Plots/._02_Graphs
- S1_File/output/Example_Plots/03_Heatmaps/
- S1_File/output/Example_Plots/03_Heatmaps/Metabolite Glycocholic.acid.png
- __MACOSX/S1_File/output/Example_Plots/03_Heatmaps/
- __MACOSX/S1_File/output/Example_Plots/03_Heatmaps/._Metabolite Glycocholic.acid.png
- S1_File/output/Example_Plots/03_Heatmaps/Metabolite Alanine.png
- __MACOSX/S1_File/output/Example_Plots/03_Heatmaps/._Metabolite Alanine.png
- S1_File/output/Example_Plots/03_Heatmaps/Metabolite Lysine.png
- __MACOSX/S1_File/output/Example_Plots/03_Heatmaps/._Metabolite Lysine.png
- S1_File/output/Example_Plots/03_Heatmaps/Metabolite Xanthine.png
- __MACOSX/S1_File/output/Example_Plots/03_Heatmaps/._Metabolite Xanthine.png
- S1_File/output/Example_Plots/03_Heatmaps/Metabolite Proline.png
- __MACOSX/S1_File/output/Example_Plots/03_Heatmaps/._Metabolite Proline.png
- S1_File/output/Example_Plots/03_Heatmaps/Metabolite Cysteine.png
- __MACOSX/S1_File/output/Example_Plots/03_Heatmaps/._Metabolite Cysteine.png
- S1_File/output/Example_Plots/03_Heatmaps/Metabolite Hippuric.acid.png
- __MACOSX/S1_File/output/Example_Plots/03_Heatmaps/._Metabolite Hippuric.acid.png
- S1_File/output/Example_Plots/03_Heatmaps/Metabolite Carnosine.png
- __MACOSX/S1_File/output/Example_Plots/03_Heatmaps/._Metabolite Carnosine.png
- S1_File/output/Example_Plots/03_Heatmaps/Metabolite CDP.png
- __MACOSX/S1_File/output/Example_Plots/03_Heatmaps/._Metabolite CDP.png
- S1_File/output/Example_Plots/03_Heatmaps/Metabolite DCMP.png
- __MACOSX/S1_File/output/Example_Plots/03_Heatmaps/._Metabolite DCMP.png
- S1_File/output/Example_Plots/03_Heatmaps/Metabolite Malonic.acid.png
- __MACOSX/S1_File/output/Example_Plots/03_Heatmaps/._Metabolite Malonic.acid.png
- S1_File/output/Example_Plots/03_Heatmaps/Metabolite Sucrose.png
- __MACOSX/S1_File/output/Example_Plots/03_Heatmaps/._Metabolite Sucrose.png
- S1_File/output/Example_Plots/03_Heatmaps/Metabolite Lactose.png
- __MACOSX/S1_File/output/Example_Plots/03_Heatmaps/._Metabolite Lactose.png
- S1_File/output/Example_Plots/03_Heatmaps/Metabolite Ornithine.png
- __MACOSX/S1_File/output/Example_Plots/03_Heatmaps/._Metabolite Ornithine.png
- S1_File/output/Example_Plots/03_Heatmaps/Metabolite PPA.png
- __MACOSX/S1_File/output/Example_Plots/03_Heatmaps/._Metabolite PPA.png
- S1_File/output/Example_Plots/03_Heatmaps/Metabolite Hypoxanthine.png
- __MACOSX/S1_File/output/Example_Plots/03_Heatmaps/._Metabolite Hypoxanthine.png
- S1_File/output/Example_Plots/03_Heatmaps/Metabolite CTP.png
- __MACOSX/S1_File/output/Example_Plots/03_Heatmaps/._Metabolite CTP.png
- S1_File/output/Example_Plots/03_Heatmaps/Metabolite AMP.png
- __MACOSX/S1_File/output/Example_Plots/03_Heatmaps/._Metabolite AMP.png
- S1_File/output/Example_Plots/03_Heatmaps/Metabolite Glyceraldehyde.png
- __MACOSX/S1_File/output/Example_Plots/03_Heatmaps/._Metabolite Glyceraldehyde.png
- S1_File/output/Example_Plots/03_Heatmaps/Metabolite Acetoacetate.png
- __MACOSX/S1_File/output/Example_Plots/03_Heatmaps/._Metabolite Acetoacetate.png
- __MACOSX/S1_File/output/Example_Plots/._03_Heatmaps
- S1_File/output/Example_Plots/DynAndStatThreshVals_NetworkInference.txt
- __MACOSX/S1_File/output/Example_Plots/._DynAndStatThreshVals_NetworkInference.txt
- __MACOSX/S1_File/output/._Example_Plots
- __MACOSX/S1_File/._output
- S1_File/ReadMe.txt
- __MACOSX/S1_File/._ReadMe.txt
- S1_File/data/
- S1_File/data/PreprocessedAll.csv
- __MACOSX/S1_File/data/
- __MACOSX/S1_File/data/._PreprocessedAll.csv
- S1_File/data/DataAll.csv
- __MACOSX/S1_File/data/._DataAll.csv
- S1_File/data/.DS_Store
- __MACOSX/S1_File/data/._.DS_Store
- S1_File/data/dataPreprocessedAnnotated.csv
- __MACOSX/S1_File/data/._dataPreprocessedAnnotated.csv
- __MACOSX/S1_File/._data
- __MACOSX/._S1_File
