# Supplementary material for: A novel network-based approach for discovering dynamic metabolic biomarkers in cardiovascular disease
Source: PLoS One. 2018 Dec 11;13(12):e0208953. doi: 10.1371/journal.pone.0208953 (PMC6289413; doi:10.1371/journal.pone.0208953)
Supplement: S1 File — The R-based computational framework for data preprocessing, metabolite subset selection and dynamic network construction consists of the following R-scripts and text files: 1. Main.R: Main script for the analysis of metabolic data in order to identify putative biomarker candidates based on dynamic network visualization. 2. Preprocessing.R: (i) Removes metabolites with more than 60% of the values missing from the dataset; (ii) Replaces missing values with the metabolite's median at a given time point for the remaining dataset; (iii) Creates a data subset, containing only those metabolites, which are present at all time points. 3. BI.R: Function that calculates pBI scores for all metabolites. 4. InferBIGraph.R: Function to sum up the function calls for the calculation of a network graph. 5. FunctionsGraph.R: Multiple functions for network graph construction and visualization (i.e. create boxplot diagrams with different thresholds, graph calculation, adapt ratio for heatmap construction, plot heatmaps, plot graphs, calculate discrete weights, calculate degree-based weights, calculate graph object, plot pBI scores as bar charts). 6. *.txt files: Contain coordinates for graph visualization. For further information please read the “ReadMe.txt” file in the Supporting information. (ZIP) [file pone.0208953.s004.zip › S1_File/main.R]

#------------------------------------------------------------------------------
# Script for the analysis of metabolic concentration data in order to
# identify putative biomarker candidates based on dynamic network visualization
#------------------------------------------------------------------------------

rm(list=ls())
dev.off()

# create folder for output plots
today <- Sys.Date()
today <-format(today, format="%Y%m%d")
dir.create(paste("output/", today, "_Plots", sep=""))

# create subfolders for output plots
dir.create(paste("output/", today, "_Plots/01_pBI", sep=""))
dir.create(paste("output/", today, "_Plots/02_Graphs", sep=""))
dir.create(paste("output/", today, "_Plots/02_Graphs/DynThresh", sep=""))
dir.create(paste("output/", today, "_Plots/02_Graphs/StatThresh", sep=""))
dir.create(paste("output/", today, "_Plots/03_Heatmaps", sep=""))

# set filepaths
path00 <- paste("./output/",  today, "_Plots/", sep="")
path01 <- paste("./output/", today, "_Plots/01_pBI/", sep="")
path02_1 <- paste("./output/", today, "_Plots/02_Graphs/DynThresh/", sep="")
path02_2 <- paste("./output/", today, "_Plots/02_Graphs/StatThresh/", sep="")
path02_3 <- paste("./output/", today, "_Plots/02_Graphs/", sep="")
path03 <- paste("./output/", today, "_Plots/03_Heatmaps/", sep="")


source("R/FunctionsGraph.R")
source("R/Preprocessing.R")
library(gplots) 

#==============================================================================
# Data read-in and preprocessing
# (Skip this part if a preprocessed dataset should be used)
#==============================================================================

# Read in dataset
pbiAll <- read.csv("data/filename.csv", header=TRUE, sep=";")

allLabels <- unique(pbiAll$Classlabel)
pbiCombAll <- vector('list', length(allLabels)-1)

# split datasets into subsets containing data of one point in time
# and a reference point in time
for(i in 1:(length(allLabels)-1)){
  pbiCombAll[[i]] <-   assign(paste("pbi", i, "all", sep = ""),
                              rbind(pbiAll[pbiAll$Classlabel==i,],
                                    pbiAll[pbiAll$Classlabel==(i+1),]))
}

# preprocessing
for(i in 1:length(pbiCombAll)){
  dataSubset <- dropColumnOnMissingValues(dataset = pbiCombAll[[i]],
                                          excludeThreshold = 0.6)
  pbiCombAll[[i]] <- replaceMissingDataByTime(dataSubset,
                                              class_col = 1,
                                              medianToSub = TRUE
                                              )
}
dataPreprocessed <- adaptMetabolitesAllTimes(pbiCombAll)

#------------------------------------------------------------------------------
# Store preprocessed data to csv file
dataPreprocessedAll <- matrix(nrow = nrow(pbiAll),
                              ncol = ncol(dataPreprocessed[[1]]))
nElements <- length(dataPreprocessed)
for(i in 1:nElements){
  if(i==1){
    dataPreprocessedAll <- dataPreprocessed[[i]][dataPreprocessed[[i]][1]==i,]
  }else if(i==nElements){
    dataPreprocessedAll <- rbind(dataPreprocessedAll,
                                 dataPreprocessed[[i]])
  }else{
    dataPreprocessedAll <- rbind(dataPreprocessedAll,
                                 dataPreprocessed[[i]][dataPreprocessed[[i]][1]==i,])
  }
}
write.table(format(dataPreprocessedAll, scientific = FALSE),
            file = "data/dataPreprocessed.csv",
            sep = ";",
            quote = FALSE,
            row.names=FALSE)


#==============================================================================
# Parameters to define
#==============================================================================
# @time:              vector of time points of measurement
# @excludeThreshold:  set threshold for excluding metabolites with to many
#                     missing values; default is 60% - delete all metabolites
#                     with more than 60% missing values
# @threshDyn:         dynamical threshold for graph creation, use 
#                     quantile (e.g. q50) to set it
# @plotGraphOverview: if set TRUE overview plots for including all metabolites
#                     for each threshold value are created (default=FALSE)

time <- c("t10", "t60", "t120", "t240")
excludeThreshold = 60
metToInclude <- 20
threshDyn <- c(q50='q50',q75='q75',q90='q90')
plotGraphOverview <- TRUE


#==============================================================================
# Calculate pBI scores of preprocessed data
#==============================================================================
# Read in preprocessed dataset from external file, don't execute the next lines
# if the dataset from preprocession should be used directly
dataPreprocessedAll <- read.csv("data/DataPreprocessedAnnotated.csv", header=TRUE, sep=";")
allLabels <- unique(dataPreprocessedAll$Classlabel)
dataPreprocessed <- vector('list', length(allLabels)-1)
 
# split datasets into single time points including the reference time point
for(i in 1:(length(allLabels)-1)){
  nam <- paste("data", i, "all", sep = "")
  dataPreprocessed[[i]] <-   assign(nam, rbind(dataPreprocessedAll[dataPreprocessedAll$Classlabel==i,],
                                         dataPreprocessedAll[dataPreprocessedAll$Classlabel==(i+1),]))
}

#------------------------------------------------------------------------------
# Calculated pBI scores
scores <- calculateScores(dataPreprocessed,
                          numMetToInclude=20,
                          pbiQuantToInclude=0.75)
pbiCombPrePro <- scores$data
pbiScores <- scores$pbiscores

#==============================================================================
# Create boxplot diagram of the pbi scores of all metabolites
#==============================================================================

pbiThresholds <- overviewBoxplotDiffThresholds(pbiScores,
                                               cutoffs=threshDyn,
                                               useAbs=TRUE,
                                               filePath=path01,
                                               time=time,
                                               plotOverview=TRUE)

#==============================================================================
# Create barplot diagrams of the pbi scores of all metabolites with a score
# higher than a defined threshold value
#==============================================================================

pbi <- matrix(NA,
              nrow=length(pbiScores[[1]]),
              ncol=length(pbiScores))
colnames(pbi) <- time
rownames(pbi) <- names(pbiScores[[1]])
for(i in 1:length(pbiScores)){
  pbi[,i] <- pbiScores[[i]]
}

for(i in 1:ncol(pbi)){
  for(j in 1:length(pbiThresholds)){
    png(filename=paste(path01,'barplot_pBI_', time[i],'.png', sep=""),
        width=1000,
        height=750)
    .plotScores(pbi[,i],
                numTopRankedToPlot=20,
                method='pBI',
                bars.cols = c("red","blue"),
                time[i])
    dev.off()
  }
}


#==============================================================================
# Create overview graphs for ALL threshold values
#==============================================================================

if(plotGraphOverview==TRUE){
  
  # Calculated pBI scores
  nMetabolitesToInclude <- ncol(dataPreprocessed[[1]])-3
  scoresTemp <- calculateScores(dataPreprocessed,
                                numMetToInclude=nMetabolitesToInclude,
                                pbiQuantToInclude=0.75)
  pbiCombPreProTemp <- scoresTemp$data
  pbiScoresTemp <- scoresTemp$pbiscores
  
  # create combined graphs
  LAllGraphs <- calcGraph(pbiCombPreProTemp,
                          time,
                          threshold=threshDyn[2])
  # initialize node names
  mNamesAll <- colnames(pbiCombPreProTemp[[1]])[4:ncol(pbiCombPreProTemp[[1]])]
  
  # create combinedGraphs -> one list element for each threshold
  CombGraphs <- vector('list', length(threshDyn))
  for(i in 1:length(threshDyn)){
    CombGraphs[[i]] <- igraph::graph.empty(n=0, directed=FALSE)
    for (j in 1:length(LAllGraphs$g)){
      if(length(igraph::V(CombGraphs[[i]]))==0){
        CombGraphs[[i]] <- LAllGraphs$g[[j]]
      }else{
        CombGraphs[[i]] <- igraph::union(CombGraphs[[i]],
                                         LAllGraphs$g[[j]])
      }
    }
  }
  
  degAll <- matrix(NA,
                   nrow=length(V(CombGraphs[[1]])),
                   ncol=length(CombGraphs))
  
  for(i in 1:length(CombGraphs)){
    degAll[,i] <- igraph::degree(CombGraphs[[i]])
    deg <- as.vector(degAll[,i])
    degTresh <- quantile(deg, 0.75)
    
    png(filename=paste(path02_3,'Overview_Combined_',threshDyn[i], '.png',sep=""),
        width=1500,
        height=1500)
    
    gplot(intergraph::asNetwork(CombGraphs[[i]]),
          mode = "fruchtermanreingold",
          gmode='graph',
          usearrows = FALSE,
          main=paste('Combined network infered with', threshDyn[i]),
          label=names(V(CombGraphs[[i]])),
          label.pos = 3,
          label.cex=deg/max(deg)*1.5,
          vertex.cex=deg/max(deg)*1.5,
          vertex.col='orangered',
          edge.col = 'grey')
    dev.off()
  }
}


#==============================================================================
# Create and plot graphs with dynamic thresholds for preselected dataset based
# on threshold value
#==============================================================================

# initialize node names
mNamesAll <- colnames(pbiCombPrePro[[1]])[4:ncol(pbiCombPrePro[[1]])]

# get node positions for 20 metabolites (if available),
# else calculate new node positions
if(metToInclude==20){
  myCoords <- read.table(file='R/NodeCoordsCircle20M.txt', sep=';')
}else{myCoords <- NULL}
  
for(i in 1:length(threshDyn)){
  # calculate graphs for all time points using dynamical thresholds
  LallGraphsDyn <- calcGraph(pbiCombPrePro, time, threshold=threshDyn[i])
  
  if(is.null(myCoords)){
    tempCoords <- gplot(intergraph::asNetwork(LallGraphs$g[[1]]),
                        mode = "circle",
                        gmode='graph', main=paste('Network at', time[1]),
                        label.cex=1, vertex.cex=1.5)
    myCoords <- tempCoords
    dev.off()
  }
  
  dir.create(paste("output/", today, "_Plots/02_Graphs/DynThresh/", threshDyn[i],sep=""))
  pathTemp <- paste(path02_1,threshDyn[i],"/", sep="")
  
  # get all pBI scores of log2 ratios
  pbiAllRatiosDyn <- LallGraphsDyn$ratios
  
  plotGraphs(graphList=LallGraphsDyn$g,
             numGraphToCombine=4,
             mycoord=myCoords,
             thresh=threshDyn[i],
             pbiAllRatios=pbiAllRatiosDyn,
             time=time,
             filepathToStorePlots=pathTemp,
             metaboliteNames = mNamesAll,
             calcMode='dyn')
}


#==============================================================================
# Create and plot graphs with static thresholds
#==============================================================================

pbiAllRatios <- LallGraphsDyn$ratios

# boxplot of pBI scores of log2 ratios
threshStat <- overviewBoxplotDiffThresholds(pbiAllRatios,
                                            cutoffs=threshDyn,
                                            useAbs=TRUE,
                                            filePath=path02_2,
                                            time=time,
                                            plotOverview = TRUE,
                                            main='Boxplots of absolute values of pBI of log2 ratios')

for(i in 1:length(threshStat)){
  LallGraphsStat <- calcGraph(pbiCombPrePro, time, threshold=threshStat[i])
  pbiAllRatiosStat <- LallGraphsStat$ratios

  dir.create(paste("output/", today, "_Plots/02_Graphs/StatThresh/", names(threshStat[i]),sep=""))
  pathTemp <- paste(path02_2, names(threshStat[i]),"/", sep="")
  
  plotGraphs(graphList=LallGraphsStat$g,
             numGraphToCombine=4,
             mycoord=myCoords,
             thresh=threshStat[i],
             pbiAllRatios=pbiAllRatiosStat,
             time=time,
             filepathToStorePlots=pathTemp,
             metaboliteNames = mNamesAll,
             calcMode='stat')
}


#==============================================================================
# Calculate and plot heatmaps
#==============================================================================

# calculate dynamic and static threshold values for all time points
threshDynValues <- matrix('numeric',
                          ncol=length(threshDyn),
                          nrow=length(time))
colnames(threshDynValues) <- names(threshDyn)
rownames(threshDynValues) <- time

threshStatValues <- vector('numeric', length(threshDyn))
names(threshStatValues) <- names(threshDyn)

for(i in 1:length(threshDyn)){
  for(j in 1:ncol(pbiAllRatiosDyn)){
      threshDynValues[j,i] <- round(quantile(abs(pbiAllRatiosDyn[,j]),
                                             as.numeric(strsplit(threshDyn[i],split ='q')[[1]][2])/100),
                                    2)
  }
  threshStatValues[i] <- round(mean(as.numeric(threshDynValues[,i])),2)
}
threshComb <- rbind(threshDynValues, mean = threshStatValues)

write.table(threshComb,
            file=paste(path00,"DynAndStatThreshVals_NetworkInference.txt",
                       sep=""))

# initialize vector with threshold values for coloring of heatmap
threshHeatmap <- c(minVal=min(pbiAllRatiosStat),
                   weakLim=as.numeric(threshStatValues[1]),
                   modLim=as.numeric(threshStatValues[2]),
                   strongLim=as.numeric(threshStatValues[3]),
                   maxVal=max(pbiAllRatiosStat))

# calculate heatmaps
MetaboliteRatios <- .transferRatioVec(pbiCombPrePro, pbiAllRatios)

for(i in 1:length(MetaboliteRatios)){
  colnames(MetaboliteRatios[[i]])<-time
}

.plotHeatmap(MetaboliteRatios, filepath=path03, thresholdList= threshHeatmap)
