# Supplementary material for: A novel network-based approach for discovering dynamic metabolic biomarkers in cardiovascular disease
Source: PLoS One. 2018 Dec 11;13(12):e0208953. doi: 10.1371/journal.pone.0208953 (PMC6289413; doi:10.1371/journal.pone.0208953)
Supplement: S1 File — The R-based computational framework for data preprocessing, metabolite subset selection and dynamic network construction consists of the following R-scripts and text files: 1. Main.R: Main script for the analysis of metabolic data in order to identify putative biomarker candidates based on dynamic network visualization. 2. Preprocessing.R: (i) Removes metabolites with more than 60% of the values missing from the dataset; (ii) Replaces missing values with the metabolite's median at a given time point for the remaining dataset; (iii) Creates a data subset, containing only those metabolites, which are present at all time points. 3. BI.R: Function that calculates pBI scores for all metabolites. 4. InferBIGraph.R: Function to sum up the function calls for the calculation of a network graph. 5. FunctionsGraph.R: Multiple functions for network graph construction and visualization (i.e. create boxplot diagrams with different thresholds, graph calculation, adapt ratio for heatmap construction, plot heatmaps, plot graphs, calculate discrete weights, calculate degree-based weights, calculate graph object, plot pBI scores as bar charts). 6. *.txt files: Contain coordinates for graph visualization. For further information please read the “ReadMe.txt” file in the Supporting information. (ZIP) [file pone.0208953.s004.zip › S1_File/R/FunctionsGraph.R]

#==============================================================================
# Functions for network graph construction and  visualization
#==============================================================================

library(RBGL)
library(QuACN)
library(igraph)
library(graph)
library(Hmisc)
library(gplots)
library(sna)
library(RColorBrewer)
library(intergraph)
library(pracma)

source("R/BI.R")
source("R/inferBIGraph.R")


#==============================================================================
# Create Boxplot diagrams with different thresholds
#==============================================================================
overviewBoxplotDiffThresholds <- function(pbiScores,
                                          cutoffs,
                                          useAbs=TRUE,
                                          filePath,
                                          time,
                                          plotOverview=TRUE,
                                          mainText='Boxplots of absolute values of pBI data'){
  #------------------------------------------------------------------------------
  # Function to create a boxplot with different static and dynamic thresholds
  #
  # Arguments:  @pbiScores    matrix containing score values of metabolites at
  #                           all times
  #             @cutoffs      vector containing qunatile cutoff values
  #             @useAbs       indicates if absolute values of scores are used
  #             @filePath     path to store the plot
  #             @time         vector containing the measurement times
  #             @plotOverview indicates if a plot should be drawn
  #             @mainText     string, title of the boxplot
  #   
  #
  # Returns:  cutValMean  gives the mean values of the cutoffs = static cutoffs
  #   
  colVec <- c("darkgreen", "orange", "red")
  
  if(is.list(pbiScores)){
    pbi <- matrix(NA, nrow=length(pbiScores[[1]]), ncol=length(pbiScores))
    colnames(pbi) <- time
    rownames(pbi) <- names(pbiScores[[1]])
    for(i in 1:length(pbiScores)){
      pbi[,i] <- pbiScores[[i]]
    }
  } else if(is.matrix(pbiScores)){
    pbi <- pbiScores
  } else {stop("Input data has to be a list or a matrix!")}
  
  # calculate different threshold values for metabolite preselection
  cutVal <- matrix('numeric', nrow=length(cutoffs), ncol=ncol(pbi))
  row.names(cutVal) <- cutoffs
  colnames(cutVal) <- time
  
  cutValMean <- vector('numeric', length=length(cutoffs))
  
  legendText <- vector('character', length=length(cutoffs))
  
  for(i in 1:length(cutoffs)){
    tempCutVal <- as.numeric(strsplit(cutoffs[i], split='q')[[1]][2])
    tempCut <- vector('numeric', ncol(pbi))
    for(j in 1:ncol(pbi)){
      tempCut[j] <- quantile(abs(pbi[,j]), tempCutVal/100)
    }
    cutVal[i,] <- tempCut
    cutValMean[i] <- mean(tempCut)
    
    legendText[i] <- as.expression(bquote(tau[.(i)] ~ "=" ~ .(round(cutValMean[i],2)) ~ "( mean of" ~ .(cutoffs[i]) ~ ")"))
  }
  names(cutValMean) <- cutoffs
  
  if(plotOverview==TRUE){
    if(useAbs){
      png(filename=paste(filePath, 'abs_pBI_thresholds.png', sep=""), width=800, height=700)
     boxplot(abs(pbi), main=mainText, ylab='abs(pBI*)', xlab='measurement time points')
      for(i in 1:length(cutValMean)){
        abline(h=cutValMean[i], col=colVec[i], lwd=2)
      }
      legend('top', legend=legendText,
           lty=1, col=c('darkgreen','orange', 'red'))
      dev.off()
    } else {
      png(filename=paste(filePath, 'pBI_scores.png'), width=800, height=700)
      boxplot(pbi, main='Boxplots of pBI data', ylab='pBI score', xlab='measurement time points')
      dev.off()
    }
  }
  return(cutValMean)
}

#==============================================================================
# Graph calculation
#==============================================================================
calcGraph <- function(datalist, time, threshold='q50'){
  #------------------------------------------------------------------------------
  # Function to calculate all graphs and scores (pBI*)
  #
  # Arguments:  @datalist   list containing all metabolite concentrations
  #             @time       vector containing the measurement times
  #             @threshold  threshold quantile for network inference
  #                         (edge construction)
  #
  # Returns:  list containing the graph objects and the pBI* scores
  #   
  
  # initialize empty matrix for storing the scores
  temp<-0
  for(i in (ncol(datalist[[1]][4:ncol(datalist[[1]])])-1):1) temp <- temp+i
  Scores <- matrix(nrow=temp, ncol=length(datalist))
  
  Graph <- vector("list", length(datalist))
  
  for (i in 1:length(datalist)){
    data <- datalist[[i]]
    pbi_data <- t(data[,4:ncol(data)])
    refl <- data$Classlabel[1]
    
    temp <- pBIGraph(pbi_data, classlabels=data$Classlabel, referenceclasslabel=refl, ids=data$ID, useMedian = TRUE, lambda = 100, threshold = threshold, plotGraph = FALSE, edge.file = NULL)
    
    Scores[,i] <- temp$scores
    Graph[[i]] <- temp$graph
    colnames(Scores) <- time
    rownames(Scores) <- names(temp$scores)
  }
  
  return(list(g=Graph, ratios=Scores))
}

#==============================================================================
# Adapt ratio for heatmap construction
#==============================================================================
.transferRatioVec <- function(pbiall, Scores){
  #------------------------------------------------------------------------------
  # Function to adapt the form of the pBI* ratios for heatmap construction
  #
  # Arguments: @pbiall list containing preprocesses data at all measurement times   
  #            @Scores matrix containing score values of metabolites at all times 
  #   
  #
  # Returns: Metabolite Ratios in adapted form
  
  # numer of metabolites
  n <- ncol(pbiall[[1]][4:ncol(pbiall[[1]])])
  
  MetaboliteRatios <- vector("list", n)
  
  # create vector for indicating the position of ratios of next metabolite
  pos <- numeric(n)
  for (i in 1:(n-1)){
    pos[i+1] <- pos[i]+n-i
  }
  
  for (j in 1:ncol(Scores)){
    RatioScores <- Scores[,j]
    #length of RatioScores vektor
    k <- length(RatioScores)
    #claculate vektor with ratios of one metabolite and store it into the list MetaboliteRatios
    for (i in 1:length(pos)){
      if(i==1){
        # get all ratios of first metabolite
        tmp <- RatioScores[(pos[i]+1):pos[i+1]]
        # store names of these ratios
        tmpname <- names(RatioScores)[(pos[i]+1):pos[i+1]]
        # split names of ratios and use only second metabolite as new name (first metabolite is the same for all)
        names(tmp) <- unlist(strsplit(tmpname,"/"))[2*(1:(length(MetaboliteRatios)-1))]
        
      } else if(i==length(pos)){
        tmp <- -RatioScores[pos[2:i]-(n-i)]
        tmpname <- rownames(as.matrix(RatioScores))[pos[2:i]-(n-i)]
        names(tmp) <- unlist(strsplit(tmpname,"/"))[2*(1:(length(MetaboliteRatios)-1))-1]
      } else{
        tmp <- c(-RatioScores[pos[2:i]-(n-i)], RatioScores[(pos[i]+1):pos[i+1]])
        #names(tmp) <- rownames(as.matrix(RatioScores))[c(pos[2:i]-(n-i),(pos[i]+1):pos[i+1])]
        tmpname1 <- rownames(as.matrix(RatioScores))[pos[2:i]-(n-i)]
        tmpname1 <- unlist(strsplit(tmpname1,"/"))[2*(1:(i-1))-1]
        tmpname2 <- rownames(as.matrix(RatioScores))[(pos[i]+1):pos[i+1]]
        tmpname2 <- unlist(strsplit(tmpname2,"/"))[2*(1:(length(MetaboliteRatios)-i))]
        
        names(tmp) <- c(tmpname1, tmpname2)
      }
      MetaboliteRatios[[i]]<- cbind(MetaboliteRatios[[i]],as.matrix(tmp))
    }
  }
  # labeling of list elements
  names(MetaboliteRatios) <- colnames(pbiall[[1]][4:ncol(pbiall[[1]])])
  return(MetaboliteRatios)
}

#==============================================================================
# Plot heatmaps using pBI score ratios
#==============================================================================
.plotHeatmap <- function(data, filepath, thresholdList){
  #------------------------------------------------------------------------------
  # Function to plot heatmaps
  #
  # Arguments:  @data       list containing all metabolite to metabolite ratios
  #                         for all measurement times
  #             @filepath   filepath to store created heatmaps
  #             @thresholdList  list containing the threshold values
  #   
  my_palette =c("darkblue", "blue", "skyblue1", "white", "lightsalmon", "red", "firebrick")

  if(is.vector(thresholdList)){
    col_breaks <- as.numeric(c(thresholdList['minVal'], thresholdList["strongLim"],
                              thresholdList['modLim'], thresholdList['weakLim'],
                              thresholdList['weakLim'], thresholdList['modLim'],
                              thresholdList['strongLim'], thresholdList['maxVal']))

    cutoff <- as.numeric(thresholdList["weakLim"])
    
  } else if(is.list(thresholdList)){
    col_breaks <- as.numeric(c(thresholdList[[i]]['minVal',], thresholdList[[i]]["strongLim",],
                               thresholdList[[i]]['modLim',], thresholdList[[i]]['weakLim',],
                               thresholdList[[i]]['weakLim',], thresholdList[[i]]['modLim',],
                               thresholdList[[i]]['strongLim',], thresholdList[[i]]['maxVal',]))

    cutoff <- as.numeric(thresholdList[[i]]["weakLim",])
  }
  
  col_breaks[2:4] <- col_breaks[2:4]*(-1)
  

  for(i in 1:length(data)){
    colBreaks <- col_breaks
    # set color key dynamically
    # minVal <- min(data[[i]])
    # maxVal <- max(data[[i]])
    
    # set color key statically
    minVal <- -100
    maxVal <- 100
    
    colBreaks[1] <- minVal
    colBreaks[8] <- maxVal
    
    if(abs(minVal) < thresholdList['strongLim']){colBreaks[1:2] <- c(minVal, minVal+0.01)}
    if(abs(maxVal) < thresholdList['strongLim']){colBreaks[7:8] <- c(maxVal-0.01, maxVal)}
    
    cellnoteCol <- vector('character', numel(data[[i]]))
    controlVar <- numel(data[[i]])

    # generate cell note color vector for one heatmap
    for(j in 1:nrow(data[[i]])){
      for(k in ncol(data[[i]]):1){
        tempVal <- data[[i]][j,k]
        if(abs(tempVal)>(cutoff)){
          cellnoteCol[controlVar] <- "white"
        }else{cellnoteCol[controlVar] <- "black"}
        controlVar <- controlVar-1
      }
    }
    png(filename=paste(filepath,'Metabolite ',names(data[i]),'.png', sep=""), width=800, height=600)
    heatmap.2(data[[i]],
              cellnote = round(data[[i]],3),  # same data set for cell labels
              main = paste(names(data[i])), # heat map title
              notecol=cellnoteCol,      # change font color of cell labels to black
              density.info="none",  # turns off density plot inside color legend
              trace="none",         # turns off trace lines inside the heat map
              margins =c(8,12),     # widens margins around plot
              col=my_palette,       # use on color palette defined earlier
              breaks=colBreaks,    # enable color transition at specified limits
              dendrogram="none",     # only draw a row dendrogram
              Rowv = FALSE,
              Colv="NA",            # turn off column clustering
              srtRow = 45,
              cexRow=1,cexCol=1,
              key=TRUE,
              lhei=c(0.75,4.25) # set height of frames (make color key smaller)
              )
    dev.off()
  } 
}

#==============================================================================
# Plot Graphs
#==============================================================================
plotGraphs <- function(graphList,
                       numGraphToCombine,
                       mycoord,
                       thresh,
                       time,
                       filepathToStorePlots,
                       metaboliteNames,
                       pbiAllRatios,
                       calcMode='dyn'){
  #------------------------------------------------------------------------------
  # Function to plot a list of graphs
  #
  # Arguments:  @graphList    list containing graph elements for all measurement
  #                           times
  #             @numGraphToCombine  number of network graphs which should be 
  #                                 considered for the combined plot
  #             @mycoord    matrix containing the node coordinates for plotting
  #             @thresh     vector of thresholds
  #             @time       vector containing the measurement time points
  #             @filepathToStorePlots   filepath for storing the network plots
  #             @metaboliteNames    vector containg the metabolite names
  #             @pbiAllRatios       pBI* scores of metabolite to metabolite ratios
  #             @clacMode       indicates if dynamic or static thresholds should
  #                             be used for graph construction
  #   
  #
  combGraph <- vector('list', length=2)
  names(combGraph) <- c('discrete', 'continuous')
  
  combGraph[[1]] <- binWeights(graphList)
  combGraph[[2]] <- dynWeights(graphList, pbiAllRatios)
  
  
  #-------------Network plots--------------
  #plot gall with weighted edges
  for(i in 1:length(graphList)){
    png(filename=paste(filepathToStorePlots, 'Network_', time[i], '_', names(thresh), calcMode,'.png', sep=""), width=800, height=750)
    gplot(intergraph::asNetwork(graphList[[i]]), mode = "circle", gmode='graph', coord = mycoord,
          usearrows = FALSE, main=paste('Network at', time[i], 'threshold', names(thresh), calcMode),
          label=names(V(graphList[[i]])), label.pos = 3, label.cex=1,
          vertex.cex=1.5, vertex.col='orangered',
          edge.col = 'grey')
    dev.off()
  }
  
  pathAdd <- c('quad', 'poly4')
  weightFac <- c(2,4)
  
  # combined network
  for(j in 1:length(weightFac)){
    dir.create(paste(filepathToStorePlots, pathAdd[j], "/" ,sep=""))
    
    for(i in 1:length(combGraph)){
    png(filename=paste(filepathToStorePlots, pathAdd[j],'/', 'Network_', names(combGraph[i]),'_weighted_', numGraphToCombine,
                       '_graphs_', names(thresh), calcMode, '.png', sep=""), width=800, height=750)
    gplot(intergraph::asNetwork(combGraph[[i]]), mode = "circle", gmode='graph', coord = mycoord,
                     usearrows = FALSE, main=paste("Combined Network with", names(combGraph[i]), 'weighted edges with',calcMode,'threshold'),
                     label=names(V(combGraph[[i]])), label.pos = 3, label.cex=1,
                     vertex.cex=1.5, vertex.col='orangered',
                     edge.lwd = 7.75*(E(combGraph[[i]])$weights)^weightFac[j]+0.25, edge.col = 'grey')
    dev.off()
    }
  }
}


#==============================================================================
# Calculate discrete weights
#==============================================================================
binWeights <- function(graphList){
  #------------------------------------------------------------------------------
  # Function to calculate discrete weights for combined network plots
  #
  # Arguments:  @graphList    list containing graph elements for all measurement
  #                           times
  #             
  # Return:   gall    combined graph element with discrete weighted edges  
  #
  
  # create combined graph out of given number of graphs (at given time points) 
  gall <- igraph::graph.empty(n=0, directed=FALSE)
  adjsum <- 0
  
  for (i in 1:length(graphList)){
    if(length(V(gall))==0){
      gall <- graphList[[i]]
    } else{
      gall <- igraph::union(gall, graphList[[i]])
    }
    # calculate edge weights for combined plot 
    adjsum <- adjsum + get.adjacency(graphList[[i]], sparse=FALSE)
  }
  # rescale adjsum with maximum value to get rangen [0,1]
  adjsum <- adjsum/max(adjsum)
  
  # get edgelists from gall
  nodeEdgeFrom <- get.edgelist(gall)[,1]
  nodeEdgeTo <- get.edgelist(gall)[,2]
  
  # get positions where each vertex of nodeEdgeFrom/nodeEdgeTo occurs in adjacency martrix
  posx<-NA
  posy<-NA
  for(i in 1:length(nodeEdgeFrom)){
    posy[i] <- which(rownames(get.adjacency(gall))==nodeEdgeFrom[i])
    posx[i] <- which(colnames(get.adjacency(gall))==nodeEdgeTo[i])
  }
  # find all positions of nodeEgdeFrom/To in adj matrix and store increase weights attribute
  # when multiple occurence
  for(i in 1:length(posx)){
    E(gall)$weights[i] <- adjsum[posx[i],posy[i]]
    
    # get names of vertices, which are connected at all given time points
    # if(E(gall)$weights[i]==numGraphToCombine){
    #   tempname <- c(rownames(get.adjacency(gall))[posy[i]], colnames(get.adjacency(gall))[posx[i]])
    # }else{tempname=NULL}
  }
  # if(!is.null(tempname)){
  #   nodepos <- c(which(metaboliteNames==tempname[1]), which(metaboliteNames==tempname[2]))
  # }else{nodepos=NULL}
  
  return(gall)
}

#==============================================================================
# Calculate degree based weights
#==============================================================================
dynWeights <- function(graphList, pbiAllRatios){
  #------------------------------------------------------------------------------
  # Function to calculate continuous weights for combined network plots
  #
  # Arguments:  @graphList    list containing graph elements for all measurement
  #                           times
  #             @pbiAllRatios matrix containing all pBI* scores of metabolite
  #                           ratios at all measurement times
  #             
  # Return:   gall    combined graph element with continous weighted edges  
  #
  
  weightedAdjMat <- vector('list', length(graphList))
  names(weightedAdjMat) <- colnames(pbiAllRatios)
  
  for(i in 1:ncol(pbiAllRatios)){
    tempGraph <- graphList[[i]]
    threshold <- quantile(abs(pbiAllRatios[,i]), 0.75)
    ratiosAboveThresh <- abs(pbiAllRatios[which(abs(pbiAllRatios[,i])>threshold),i])
    
    normRatios <- vector('numeric', length=length(ratiosAboveThresh))
    names(normRatios)<-names(ratiosAboveThresh)
    #calculate normalzed ratios of edges included in the graph
    for(j in 1:length(ratiosAboveThresh)){
      # normalize ratio scores to max at each time point
      normRatios[j] <- ratiosAboveThresh[j]/max(ratiosAboveThresh)
    }
    adjMat <- get.adjacency(tempGraph, sparse=FALSE)
    
    for(k in 1:length(names(normRatios))){
      splitName <- strsplit(names(normRatios)[k], '/')
      rowName <- splitName[[1]][1]
      colName <-  splitName[[1]][2] 
      
      adjMat[rowName, colName] <- normRatios[k]
      adjMat[colName, rowName] <- normRatios[k]
    }
    weightedAdjMat[[i]] <- adjMat
  }
  sumAdjMat <- matrix(0, nrow=nrow(weightedAdjMat[[1]]), ncol=ncol(weightedAdjMat[[1]]))
  for(i in 1:length(weightedAdjMat)){
    sumAdjMat <- sumAdjMat + weightedAdjMat[[i]]
  }
  # rescale sumAdjMat with maximum value to get rangen [0,1]
  sumAdjMat <- sumAdjMat/max(sumAdjMat)
  
  # create graph out of all graphs
  gall <- igraph::graph.empty(n=0, directed=FALSE)

  for (i in 1:length(graphList)){
    if(length(V(gall))==0){
      gall <- graphList[[i]]
    } else{
      gall <- igraph::union(gall, graphList[[i]])
    }
  }
  
  # get edgelists from gall
  nodeEdgeFrom <- get.edgelist(gall)[,1]
  nodeEdgeTo <- get.edgelist(gall)[,2]
  
  # get positions where each vertex of nodeEdgeFrom/nodeEdgeTo occurs in adjacency martrix
  posx<-NA
  posy<-NA
  for(i in 1:length(nodeEdgeFrom)){
    posy[i] <- which(rownames(get.adjacency(gall))==nodeEdgeFrom[i])
    posx[i] <- which(colnames(get.adjacency(gall))==nodeEdgeTo[i])
  }
  # find all positions of nodeEgdeFrom/To in adj matrix and store increase weights attribute
  # when multiple occurence
  for(i in 1:length(posx)){
    E(gall)$weights[i] <- sumAdjMat[posx[i],posy[i]]
    
    # get names of vertices, which are connected at all given time points
    # if(E(gall)$weights[i]==numGraphToCombine){
    #   tempname <- c(rownames(get.adjacency(gall))[posy[i]], colnames(get.adjacency(gall))[posx[i]])
    # }else{tempname=NULL}
  }
  # if(!is.null(tempname)){
  #   nodepos <- c(which(metaboliteNames==tempname[1]), which(metaboliteNames==tempname[2]))
  # }else{nodepos=NULL}
  
  return(gall)
}


#==============================================================================
# Calculate graph object
#==============================================================================
.createGraph <- function(biscores, nodes, threshold, edge.file, plotGraph)
{
  #------------------------------------------------------------------------------
  # Function to create a network graph.
  #
  # Arguments:  @biscores   pBI* scores
  #             @nodes      vector containing metabolite names
  #             @threshold  threshold for graph construction
  #             @edge.file  (not used)
  #             @plotGraph  FALSE
  #   
  #
  # Returns:  g   graph object constructed
  #
  #
  significant <- names(.getSignificantValues(abs(biscores), threshold))
  if(length(significant)==0)
    stop("There are no ratios higher than the defined threshold!")
  g <- .getGraph(nodes, significant)
  V(g)$label <- V(g)$name
  
  if(!is.null(edge.file))
  {
    edgelist <- .getEdgelist(nodes, significant)
    write.table(edgelist,file=edge.file, row.names = FALSE, col.names = FALSE, quote=FALSE)
  }
  E(g)$scores <- biscores[significant]
  if(plotGraph)
    plot(g)
  return(g)
}

#==============================================================================
# Plot pBI scores as barplots
#==============================================================================
.plotScores <- function(scores, numTopRankedToPlot, method, bars.cols = c("red","blue"), time)
{
  #------------------------------------------------------------------------------
  # Function to plot a vector of pBI scores.
  #
  # Arguments: @scores                Vector of pBI scores.
  #            @numTopRankedToPlot    Number of top scores to plot
  #            @method                Name of method used to compute the scores
  #            @time                  Vector containing the measurement times
  #            @bars.cols             Colors for creating the barplot,
  #                                   c("red","blue") by default.
  #
  #
  numTopRanked <- min(numTopRankedToPlot, length(scores))
  scoresRanked <- scores[match(sort(abs(scores), decreasing = TRUE), abs(scores))]
  scoresTopRanked <- scoresRanked[1:numTopRanked]
  cols <- ifelse(scoresTopRanked >= 0, bars.cols[1], bars.cols[2])
  zoom <- 1.5
  
  #original.params <- par()
  par(mar = c(11, 4, 2, 2) + 0.2) #add room for the rotated labels
  
  barPos <- barplot(scoresTopRanked, space=0.2, main=paste(method, "scores (top", numTopRanked, "ranked metabolites) at", time, sep=" "),
          ylab=method, col=cols, cex.axis = zoom, cex.names=zoom/2, cex.lab=zoom, cex.main=zoom, xaxt="n")  
  
  lablist<-names(scoresTopRanked)
  #rotate 60 degrees, srt=60
  text(barPos, par("usr")[3]-6, srt = 60, adj= 1, xpd = TRUE,
       labels =lablist, cex=1)

}
