# Supplementary material for: A novel network-based approach for discovering dynamic metabolic biomarkers in cardiovascular disease
Source: PLoS One. 2018 Dec 11;13(12):e0208953. doi: 10.1371/journal.pone.0208953 (PMC6289413; doi:10.1371/journal.pone.0208953)
Supplement: S1 File — The R-based computational framework for data preprocessing, metabolite subset selection and dynamic network construction consists of the following R-scripts and text files: 1. Main.R: Main script for the analysis of metabolic data in order to identify putative biomarker candidates based on dynamic network visualization. 2. Preprocessing.R: (i) Removes metabolites with more than 60% of the values missing from the dataset; (ii) Replaces missing values with the metabolite's median at a given time point for the remaining dataset; (iii) Creates a data subset, containing only those metabolites, which are present at all time points. 3. BI.R: Function that calculates pBI scores for all metabolites. 4. InferBIGraph.R: Function to sum up the function calls for the calculation of a network graph. 5. FunctionsGraph.R: Multiple functions for network graph construction and visualization (i.e. create boxplot diagrams with different thresholds, graph calculation, adapt ratio for heatmap construction, plot heatmaps, plot graphs, calculate discrete weights, calculate degree-based weights, calculate graph object, plot pBI scores as bar charts). 6. *.txt files: Contain coordinates for graph visualization. For further information please read the “ReadMe.txt” file in the Supporting information. (ZIP) [file pone.0208953.s004.zip › S1_File/R/BI.R]

pBI <- function(dataset, classlabels, referenceclasslabel, ids, useMedian = TRUE, lambda = 100, plotScores = TRUE, numTopRankedToPlot = 10, bars.cols = c("red","blue"))
{
  #------------------------------------------------------------------------------
  # Function to calculate pBI scores for all metabolites.
  #
  # Arguments:
  #   dataset: Dataset with all metabolite concentrations at two time points
  #            (e.g. t and t-1 as reference).
  #   classlabels: Vector of classlabels at timepoint t.
  #   referenceclasslabel: Integer, label of the reference class.
  #   ids: Vector of patient id's.
  #   useMedian: Logical, states if median should be used, TRUE by default.
  #   lambda: Parameter for calculation, 100 by default.
  #   plotScores: States if pBI scores should be plottet, TRUE by default.
  #   numTopRankedToPlot: Number of pBI scores to plot, 10 by default.
  #   time: String, contains the name of the timepoint of the given data.
  #   bars.cols: Gives the colors for the bars in the plot.
  #
  # Returns:
  #   Vector of pBI Scores.
  #   
  #
	if(!is.matrix(dataset))
		stop("Dataset must be a matrix!")
	if(!is.vector(classlabels))
		stop("Classlabel must be a vector!")
	if(!is.vector(ids))
		stop("Ids must be a vector!")
	if(length(unique(classlabels))!=2)
		stop("Number of class labels must be two!")
	if(!referenceclasslabel%in%classlabels)
		stop("Reference classlabel must be a valid classlabel!")
	if(length(ids)!=ncol(dataset))
		stop("Number of ids must be equal to number of samples!")
	if(sum(is.na(dataset))>0)
		stop("No missing values are allowed!")
	if(any(dataset<0))
		stop("No negative values are allowed!")
	dataset.reference <-  dataset[,classlabels==referenceclasslabel]
	dataset.comp <- dataset[,classlabels!=referenceclasslabel]
	dataset.reference.ids <- ids[classlabels==referenceclasslabel]
	dataset.comp.ids <- ids[classlabels!=referenceclasslabel]
	dataset.comp <- dataset.comp[, match(dataset.reference.ids, dataset.comp.ids)]
	if(sum(dim(dataset.comp)!=dim(dataset.reference))> 0)
		stop("Dataset to compare and reference dataset must have same dimension!")
	dataset <- .calcPercentageChange(dataset.comp, dataset.reference)
	
	dataset[is.infinite(dataset)] <- NA #????
  
  	pBIScores <- apply(t(dataset), 2, function(x){
	  
		x <- x[!is.na(x)]
		da <- .getDA(x, mu=0)
		locPar <- ifelse(useMedian, median(x), mean(x))
		delta <- ((abs(locPar)/100) + 1 ) * sign(locPar)
		if(mean(x) == 0) 
			pBI <- 0
		else {
				cv <- sd(x)/mean(x)
				if(abs(cv) > 1)
					cv <- 1
				pBI <- lambda * da *  sqrt(abs(delta/cv))* sign(delta)
		}
		return(pBI)
	 })
	
	names(pBIScores) <- rownames(dataset)
	if(plotScores)
		.plotScores(pBIScores, numTopRankedToPlot, method="pBI",  bars.cols = bars.cols)
	return(pBIScores)
}

uBI <- function(dataset, classlabels, referenceclasslabel, useMedian = TRUE, lambda = 100, plotScores = TRUE, numTopRankedToPlot = 10, bars.cols = c("red","blue"))
{
	if(!is.matrix(dataset))
		stop("Dataset must be a matrix!")
	if(!is.vector(classlabels))
		stop("Classlabel must be a vector!")
	if(length(unique(classlabels))!=2)
		stop("Number of class labels must be two!")
	if(!referenceclasslabel%in%classlabels)
		stop("Reference classlabel must be a valid classlabel!")
	if(sum(is.na(dataset))> 0)
		stop("No missing values are allowed!")
	if(any(dataset<0))
		stop("No negative values are allowed!")
	uBIScores <- apply(dataset, 1, function(x){
		tp2 <- .getTP2(x, classlabels, referenceclasslabel)
		x.ref <- x[classlabels==referenceclasslabel]
		x.comp <- x[classlabels!=referenceclasslabel]
		if(useMedian){
				locPar.ref <- median(x.ref)
				locPar.comp <- median(x.comp)
			}
		else {
				locPar.ref <- mean(x.ref)
				locPar.comp <- mean(x.comp)
			}
		if(locPar.ref != 0 & mean(x.comp)!=0 & mean(x.ref)!=0){ 
				fDiff = locPar.comp/locPar.ref
				delta <- ifelse(fDiff >= 1, fDiff,  -(1/fDiff))
				cv.comp <- sd(x.comp)/mean(x.comp)
				cv.ref <- sd(x.ref)/mean(x.ref)
				ratio = cv.ref / cv.comp
				if (abs(ratio) < 1)
						ratio <- 1
				uBI <- lambda * tp2 * sqrt(abs(ratio * delta))* sign(delta)
			}
		else 
			uBI <- Inf
		
		return(uBI)
	 })
	 names(uBIScores) <- rownames(dataset)
	if(plotScores)
		.plotScores(uBIScores, numTopRankedToPlot, method="uBI", bars.cols = bars.cols)
	return(uBIScores)
}

.getTP2<- function (values, classlabels, referenceclasslabel) {
		tmp <- data.frame(values,  classlabels=as.factor(classlabels))
		model <- glm(classlabels~values, data=tmp, family=binomial(link = "logit"))
		predictions <- as.numeric(fitted(model) > 0.5)+1   
		predictions[predictions==1] <- levels(tmp$classlabels)[1]
		predictions[predictions==2] <- levels(tmp$classlabels)[2]
		positive.label <- unique(classlabels)[unique(classlabels)!= referenceclasslabel]
		negative.label <- unique(classlabels)[unique(classlabels)== referenceclasslabel]
	
		TP <- sum(classlabels == positive.label & predictions == positive.label)
		TN <- sum(classlabels == negative.label & predictions == negative.label)
		FP <- sum(classlabels == negative.label & predictions == positive.label)
		FN <- sum(classlabels == positive.label & predictions == negative.label)
		sensitivity  <- TP / (TP + FN)
		specificity <- TN / (FP + TN)
		if(sensitivity < 0.5 | specificity < 0.5)
			return(0)
		tp2 <- sensitivity*specificity
		tp2 <- ((tp2-0.25)*4/3)
		return(tp2)		
}

.getDA <- function (values, mu) {
  #------------------------------------------------------------------------------
  # Function to estimate the discriminatory ability of given data.
  #
  # Arguments:
  #   values: Dataset of percent changes delta of all Metabolites.
  #   mu: Mean used for calculation, 0 by default.
  #
  # Returns:
  #   DA value.
  #
		 n <- length(values)
		halfN <- n / 2
		numNeutral <- sum(values == mu)
		numUpper <- sum(values > mu)
		numLower <- sum(values < mu)
		numMax <- max(numUpper, numLower)
		numAcceptance = numMax + numNeutral
		return ((numAcceptance / halfN) - 1)
}

.calcPercentageChange <- function(dataset, reference)
{
  #------------------------------------------------------------------------------
  # Function to calculate percentage change delta for each metabolite, at timepoint t
  # to its reference at timepoint t-1.
  #
  # Arguments:
  #   dataset: Dataset with all metabolite concentrations to compare.
  #   reference: Dataset with all reference metabolite concentrations.
  #
  # Returns:
  #   Matrix which contains all percent changes delta.
  #
	if(sum(dim(dataset)!=dim(reference))> 0)
		stop("Dataset to compare and reference dataset must have same dimension!")
	percMat <- matrix(data=NA, nrow = nrow(dataset), ncol = ncol(dataset), dimnames = dimnames(dataset))
	for(i in 1:ncol(dataset))
	{	
		ratios <- dataset[,i]/reference[,i]
		percentages <- vector()
		for(j in 1:length(ratios))
		{
		  ratios[is.na(ratios)]<-0
			tmp <- ratios[j]
			if (tmp >= 1)
				percentages[j] <- ((tmp-1)*100)
			else 
				percentages[j] <- ((1/tmp)-1)   *-100
		}
		percMat[,i] <- percentages
	}
	return(percMat)
}
