# Supplementary material for: A novel network-based approach for discovering dynamic metabolic biomarkers in cardiovascular disease
Source: PLoS One. 2018 Dec 11;13(12):e0208953. doi: 10.1371/journal.pone.0208953 (PMC6289413; doi:10.1371/journal.pone.0208953)
Supplement: S1 File — The R-based computational framework for data preprocessing, metabolite subset selection and dynamic network construction consists of the following R-scripts and text files: 1. Main.R: Main script for the analysis of metabolic data in order to identify putative biomarker candidates based on dynamic network visualization. 2. Preprocessing.R: (i) Removes metabolites with more than 60% of the values missing from the dataset; (ii) Replaces missing values with the metabolite's median at a given time point for the remaining dataset; (iii) Creates a data subset, containing only those metabolites, which are present at all time points. 3. BI.R: Function that calculates pBI scores for all metabolites. 4. InferBIGraph.R: Function to sum up the function calls for the calculation of a network graph. 5. FunctionsGraph.R: Multiple functions for network graph construction and visualization (i.e. create boxplot diagrams with different thresholds, graph calculation, adapt ratio for heatmap construction, plot heatmaps, plot graphs, calculate discrete weights, calculate degree-based weights, calculate graph object, plot pBI scores as bar charts). 6. *.txt files: Contain coordinates for graph visualization. For further information please read the “ReadMe.txt” file in the Supporting information. (ZIP) [file pone.0208953.s004.zip › S1_File/R/NodeCoordsCircleAll.txt]

x	y
1	-0.00320831152424217	0.991173030758649
2	0.325079732500081	0.940547397572816
3	0.609300985900491	0.789513964195338
4	0.838192583346054	0.545261945517375
5	0.969778736665642	0.245539440519447
6	0.995489428523459	-0.0878549812655786
7	0.919121063028974	-0.411855953890955
8	0.740495441024547	-0.672063625214817
9	0.475500634903156	-0.870592837895432
10	0.167327905444957	-0.995414877444931
11	-0.167912182703398	-0.977849773166568
12	-0.474162894915112	-0.872507116347531
13	-0.739548831413482	-0.671754866096946
14	-0.916470016081956	-0.401117823018259
15	-0.996924129086637	-0.0915590708756714
16	-0.967299457647821	0.255515400541285
17	-0.84093911605297	0.540998203928782
18	-0.616733273803249	0.790218275673848
19	-0.319155005076592	0.94350080034741
