# Supplementary material for: A novel network-based approach for discovering dynamic metabolic biomarkers in cardiovascular disease
Source: PLoS One. 2018 Dec 11;13(12):e0208953. doi: 10.1371/journal.pone.0208953 (PMC6289413; doi:10.1371/journal.pone.0208953)
Supplement: S1 File — The R-based computational framework for data preprocessing, metabolite subset selection and dynamic network construction consists of the following R-scripts and text files: 1. Main.R: Main script for the analysis of metabolic data in order to identify putative biomarker candidates based on dynamic network visualization. 2. Preprocessing.R: (i) Removes metabolites with more than 60% of the values missing from the dataset; (ii) Replaces missing values with the metabolite's median at a given time point for the remaining dataset; (iii) Creates a data subset, containing only those metabolites, which are present at all time points. 3. BI.R: Function that calculates pBI scores for all metabolites. 4. InferBIGraph.R: Function to sum up the function calls for the calculation of a network graph. 5. FunctionsGraph.R: Multiple functions for network graph construction and visualization (i.e. create boxplot diagrams with different thresholds, graph calculation, adapt ratio for heatmap construction, plot heatmaps, plot graphs, calculate discrete weights, calculate degree-based weights, calculate graph object, plot pBI scores as bar charts). 6. *.txt files: Contain coordinates for graph visualization. For further information please read the “ReadMe.txt” file in the Supporting information. (ZIP) [file pone.0208953.s004.zip › S1_File/R/inferBIGraph.R]

pBIGraph <- function(dataset, classlabels, referenceclasslabel, ids, useMedian = TRUE, lambda = 100, threshold = "q90", plotGraph = FALSE, edge.file = NULL)
{
  #------------------------------------------------------------------------------
  # Function to sum up the function calls for the calculation of a
  # network graph.
  #
	if(any(dataset<0))
		stop("No negative values are allowed!")
	ratios  <- .calculateRatios(dataset)
	biscores <- pBI(ratios, classlabels, referenceclasslabel, ids, useMedian = useMedian, lambda = lambda, plotScores = FALSE)
	g <- .createGraph(biscores, nodes = rownames(dataset), threshold, edge.file, plotGraph)
	L <- list(graph=g, scores=biscores)
	return(L)
}


uBIGraph <- function(dataset, classlabels, referenceclasslabel, useMedian = TRUE, lambda = 100, threshold = "q90", plotGraph = FALSE, edge.file = NULL)
{
	if(any(dataset<0))
		stop("No zero values are allowed!")
	ratios  <- .calculateRatios(dataset)
	biscores <- uBI(ratios, classlabels, referenceclasslabel, useMedian = useMedian, lambda = lambda, plotScores = FALSE)
	g <- .createGraph(biscores, nodes= rownames(dataset), threshold, edge.file, plotGraph)
	return(g)
}

.createGraph <- function(biscores, nodes, threshold, edge.file, plotGraph)
{
	significant <- names(.getSignificantValues(abs(biscores), threshold))
	if(length(significant)==0)
		stop("There are no ratios higher than the defined threshold!")
	g <- .getGraph(nodes, significant)
	V(g)$label <- V(g)$name
	if(!is.null(edge.file))
		{
			edgelist <- .getEdgelist(nodes, significant)
			write.table(edgelist,file=edge.file, row.names = FALSE, col.names = FALSE, quote=FALSE)
		}
	if(plotGraph)
		plot(g)
	return(g)
}

.calculateRatios <- function(dataset){
  #------------------------------------------------------------------------------
  # Function to calculate the log2 ratios for the pBI values of all metabolites.
  # The ratios represent the interactions between the metabolites.
	temp <- NULL
	tnames <- NULL
	for(i in 1:(nrow(dataset)-1)){
		for(j in (i+1):nrow(dataset))
		{
			temp <- rbind(temp, abs(log2(na.keep(dataset[i,]/dataset[j,]))))
			tnames <- c(tnames, paste(rownames(dataset)[i],rownames(dataset)[j], collapse="", sep="/"))
		}
	}
	temp <- data.frame(temp)  
	rownames(temp) <- tnames
	return(as.matrix(temp))
}

.getSignificantValues <- function(scores, threshold)
{
	if(substr(threshold,1,1)=="q")
		{
			quant <- substr(threshold, 2, nchar(threshold))
			if(is.na(as.numeric(quant)))
				stop("Quantile must be numeric!")
			threshold <- quantile(scores, as.numeric(quant)/100)
		}
	else if(!is.na(as.numeric(threshold)))
			threshold <- as.numeric(threshold)
	else
		stop("Error: Threshold must be either a quantile or a numerical value!")
	significant <- scores[scores > threshold]
	return(significant)
}


.getEdgelist <- function(nodes, edges, edge.splitchar = "/")
{
	edgelist <- matrix(data=NA, ncol=2, nrow=length(edges))
	for(i in 1:length(edges)){
	   temp <- edges[i]
	   temp <- unlist(strsplit(temp, edge.splitchar))
	   edgelist[i,] <- temp
	}
	return(edgelist)
}

.getGraph <- function(nodes, edges, edge.splitchar = "/")
{
	if(length(nodes)==0)
		stop("Number of nodes is zero!")
		
	adjmat <- matrix(data=NA,nrow=length(nodes),ncol=length(nodes))
	rownames(adjmat) <- nodes
	colnames(adjmat) <- nodes
	for(i in 1:length(edges)){
		temp <- edges[i]
		temp <- unlist(strsplit(temp, edge.splitchar))
		adjmat[temp[1], temp[2]] <- 1
		adjmat[temp[2], temp[1]] <- 1
	}
	g <- igraph::graph.adjacency(adjmat, mode="undirected")
	return(g)
}
