# Supplementary material for: A novel network-based approach for discovering dynamic metabolic biomarkers in cardiovascular disease
Source: PLoS One. 2018 Dec 11;13(12):e0208953. doi: 10.1371/journal.pone.0208953 (PMC6289413; doi:10.1371/journal.pone.0208953)
Supplement: S1 File — The R-based computational framework for data preprocessing, metabolite subset selection and dynamic network construction consists of the following R-scripts and text files: 1. Main.R: Main script for the analysis of metabolic data in order to identify putative biomarker candidates based on dynamic network visualization. 2. Preprocessing.R: (i) Removes metabolites with more than 60% of the values missing from the dataset; (ii) Replaces missing values with the metabolite's median at a given time point for the remaining dataset; (iii) Creates a data subset, containing only those metabolites, which are present at all time points. 3. BI.R: Function that calculates pBI scores for all metabolites. 4. InferBIGraph.R: Function to sum up the function calls for the calculation of a network graph. 5. FunctionsGraph.R: Multiple functions for network graph construction and visualization (i.e. create boxplot diagrams with different thresholds, graph calculation, adapt ratio for heatmap construction, plot heatmaps, plot graphs, calculate discrete weights, calculate degree-based weights, calculate graph object, plot pBI scores as bar charts). 6. *.txt files: Contain coordinates for graph visualization. For further information please read the “ReadMe.txt” file in the Supporting information. (ZIP) [file pone.0208953.s004.zip › S1_File/R/Preprocessing.R]

#==============================================================================
# Preprocessing
# 
# 1. Remove metabolites with more missing values than a specified
#    threshold value (default 60%) from the dataset
# 2. For the remaining dataset: replace missing values with the metabolite's
#    median
# 3. Create a data-subset containing only those metabolites, which are present
#    at all time points
#==============================================================================

#==============================================================================
# 1. Drop dataset columns based on threshold value
#==============================================================================
dropColumnOnMissingValues <- function(dataset, excludeThreshold=0.6){
  #------------------------------------------------------------------------------
  # Function to drop dataframe columns based on the percentage of missing values
  #
  # Arguments:  @dataset  dataframe containing metabolite values
  #                       (the first 3 columns are ignored) 
  #             @excludeThreshold  gives the threshold value for column removal
  #
  # Returns:  reduced dataset 
  #   
  cleaned <- dataset
    
  tperc <- nrow(dataset)*excludeThreshold
  temp <- numeric(0)
  for(i in 4:ncol(dataset)){
    sumNA <- length(which(is.na(dataset[,i])))
    if(sumNA >= tperc){
      temp <- c(temp, i)
    }
  }
  if(length(temp) != 0){cleaned <- dataset[,-temp]}
  
  result <- cleaned
  return(result)
}


#==============================================================================
# 2. Replace missing values with the metabolite's median
#==============================================================================
replaceMissingDataByTime <- function(dataset, class_col= 1, medianToSub=TRUE){
  #------------------------------------------------------------------------------
  # Function to replace missing values.
  #
  # Arguments:  @dataset    dataframe containing data of two time points
  #             @class_col  int, specifies the dataframe column containing the
  #                         class labels
  #             @medianToSub      indicates whether median is used to substitue
  #                               missing values, if FALSE: mean is used
  #
  # Returns:  dataset without missing values
  #
  reflabel <- dataset[,class_col][1]
  partOne <-  dataset[dataset[class_col]==reflabel,]
  partTwo <- dataset[dataset[class_col]==(reflabel+1),]
  
  for(i in 4:ncol(dataset)){
    if(medianToSub==TRUE){
      colsubsPartOne <- median(partOne[!is.na(partOne[,i]),i])
      colsubsPartTwo <- median(partTwo[!is.na(partTwo[,i]),i])
    }else{
      colsubsPartOne <- mean(partOne[!is.na(partOne[,i]),i])
      colsubsPartTwo <- mean(partTwo[!is.na(partTwo[,i]),i])
    }
    partOne[is.na(partOne[,i]),i] <- colsubsPartOne
    partTwo[is.na(partTwo[,i]),i] <- colsubsPartTwo
  }
  dataset <- rbind(partOne, partTwo)
  return(dataset)
}

    
#==============================================================================
# 3. Filter list of dataframes and keep only columns which are present in all
#    of the dataframes
#==============================================================================
adaptMetabolitesAllTimes <- function(datalist){
  #------------------------------------------------------------------------------
  # Function to filter the list of dataframes and keep only columns which are
  # present in all of the dataframes
  #
  # Arguments:  @datalist     list where each list element contains data of one
  #                           measurement time and the reference time
  #
  # Returns:  list of dataframes, containing the same columns
  #   
  data <- datalist
  colnamesAll <- NULL
  for(i in 1:length(data)){
    colnamesAll <- c(colnamesAll, colnames(data[[i]]))
  }
  uniqueNames <- unique(colnamesAll)
  
  boolMatrix <- matrix(FALSE, length(uniqueNames), length(data))
  boolVector <- NULL
  dataSameLength <- vector('list', length(data))
  
  for (i in 1:length(uniqueNames)){
    for (j in 1:length(data)){
      boolMatrix[i,j] <- uniqueNames[i] %in% colnames(data[[j]])
    }
    boolVector[i] <- all(boolMatrix[i,])
  }
  
  for(j in 1:length(data)){
    dataSameLength[[j]] <- data[[j]][uniqueNames[boolVector==TRUE]]
  }
  return(dataSameLength)
} 

#==============================================================================
# Calculate pbi Scores
#==============================================================================
calculateScores <- function(data, numMetToInclude=20, pbiQuantToInclude=0.75){
  #------------------------------------------------------------------------------
  # Function to calculate the pbi scores of a list of dataframes
  #
  # Arguments:  @data     list where each list element contains data of one
  #                       measurement time and the reference time
  #             @numMetToInclude  number of metabolites which should be returned
  #             @pbiQuantToInclude  indicates quantile threshold for the
  #                                 inclusion of metabolites based o pBI Scores
  #
  # Returns:  list pbi score and data lists
  #
  tempMet <- NULL

  pbiscores <- vector('list', length(data))
  for(i in 1:length(data)){
    pbiscores[[i]] <- pBI(t(data[[i]][4:ncol(data[[i]])]), classlabels=data[[i]]$Classlabel,
                          referenceclasslabel=data[[i]]$Classlabel[1],
                          ids=data[[i]]$ID, useMedian = TRUE, lambda = 100,
                          plotScores = FALSE, numTopRankedToPlot = 10,
                          bars.cols = c("red","blue"))
    pbiTemp <- pbiscores[[i]]
    pbiQuantThresh <- quantile(abs(pbiTemp), pbiQuantToInclude)
    scoresTopQuant <- pbiTemp[abs(pbiTemp)>pbiQuantThresh]
    scoresTopNormed <- scoresTopQuant/max(abs(scoresTopQuant))
    # save metabolites to include in a new variable
    tempMet <- c(tempMet, scoresTopNormed)
  }
  scoresRanked <- tempMet[match(sort(abs(tempMet), decreasing = TRUE), abs(tempMet))]
  uniqueScoresRanked <- unique(names(scoresRanked))
  
  if(length(uniqueScoresRanked) > numMetToInclude){
    metToInclude <- uniqueScoresRanked[1:numMetToInclude]
  }else{
    metToInclude <- uniqueScoresRanked
  }

  for(i in 1:length(data)){
    data[[i]]<- cbind(data[[i]][c(1,2,3)], data[[i]][,metToInclude])
  }
  
  return(list(data=data, pbiscores=pbiscores))
}
