# Supplementary material for: A novel network-based approach for discovering dynamic metabolic biomarkers in cardiovascular disease
Source: PLoS One. 2018 Dec 11;13(12):e0208953. doi: 10.1371/journal.pone.0208953 (PMC6289413; doi:10.1371/journal.pone.0208953)
Supplement: S1 File — The R-based computational framework for data preprocessing, metabolite subset selection and dynamic network construction consists of the following R-scripts and text files: 1. Main.R: Main script for the analysis of metabolic data in order to identify putative biomarker candidates based on dynamic network visualization. 2. Preprocessing.R: (i) Removes metabolites with more than 60% of the values missing from the dataset; (ii) Replaces missing values with the metabolite's median at a given time point for the remaining dataset; (iii) Creates a data subset, containing only those metabolites, which are present at all time points. 3. BI.R: Function that calculates pBI scores for all metabolites. 4. InferBIGraph.R: Function to sum up the function calls for the calculation of a network graph. 5. FunctionsGraph.R: Multiple functions for network graph construction and visualization (i.e. create boxplot diagrams with different thresholds, graph calculation, adapt ratio for heatmap construction, plot heatmaps, plot graphs, calculate discrete weights, calculate degree-based weights, calculate graph object, plot pBI scores as bar charts). 6. *.txt files: Contain coordinates for graph visualization. For further information please read the “ReadMe.txt” file in the Supporting information. (ZIP) [file pone.0208953.s004.zip › S1_File/R/NodeCoordsCircle20M.txt]

x	y
1	0.00088916286053136	0.995444586609583
2	0.306634657257193	0.959624179391138
3	0.591181244491991	0.809821348822633
4	0.80960343743456	0.58759485655224
5	0.945522529219691	0.309937549268039
6	1.00318857138176	0.00170250070234767
7	0.954358003324404	-0.309671103451917
8	0.814481587598895	-0.5831723933791
9	0.585865304317158	-0.807200223734652
10	0.316990242521794	-0.958604815792147
11	-0.000859631541557488	-1.00494651720077
12	-0.306646119803241	-0.957067482686177
13	-0.590210001258198	-0.801869020154657
14	-0.817955714723238	-0.581596415094678
15	-0.944042435102671	-0.316651299390713
16	-1.00674140077652	-0.00159382930174489
17	-0.948373864951398	0.30542993686763
18	-0.803375150489299	0.581759232302308
19	-0.57881067134684	0.808571888803834
20	-0.30693427334824	0.952170343121461
