# Supplementary material for: A novel network-based approach for discovering dynamic metabolic biomarkers in cardiovascular disease
Source: PLoS One. 2018 Dec 11;13(12):e0208953. doi: 10.1371/journal.pone.0208953 (PMC6289413; doi:10.1371/journal.pone.0208953)
Supplement: S1 File — The R-based computational framework for data preprocessing, metabolite subset selection and dynamic network construction consists of the following R-scripts and text files: 1. Main.R: Main script for the analysis of metabolic data in order to identify putative biomarker candidates based on dynamic network visualization. 2. Preprocessing.R: (i) Removes metabolites with more than 60% of the values missing from the dataset; (ii) Replaces missing values with the metabolite's median at a given time point for the remaining dataset; (iii) Creates a data subset, containing only those metabolites, which are present at all time points. 3. BI.R: Function that calculates pBI scores for all metabolites. 4. InferBIGraph.R: Function to sum up the function calls for the calculation of a network graph. 5. FunctionsGraph.R: Multiple functions for network graph construction and visualization (i.e. create boxplot diagrams with different thresholds, graph calculation, adapt ratio for heatmap construction, plot heatmaps, plot graphs, calculate discrete weights, calculate degree-based weights, calculate graph object, plot pBI scores as bar charts). 6. *.txt files: Contain coordinates for graph visualization. For further information please read the “ReadMe.txt” file in the Supporting information. (ZIP) [file pone.0208953.s004.zip › S1_File/ReadMe.txt]

# Biomarker Candidate Analysis

This Project includes the scripts for network based analysis of putative biomarker candidates.


## Project Folder Structure

```
.
|-- R
|   |-- BI.R
|   |-- FunctionsGraph.R
|   |-- NodeCoordsCircle.txt
|   |-- NodeCoordsCircle20M.txt
|   |-- NodeCoordsCircleAll.txt
|   |-- Preprocessing.R
|   `-- inferBIGraph.R
|-- ReadMe.txt
|-- data
|   |-- DataAll.csv
|   |-- PreprocessedAll.csv
|   `-- dataPreprocessedAnnotated.csv
|-- main.R
`-- output
    `-- Example_Plots
        |-- 01_pBI
        |-- 02_Graphs
        |-- 03_Heatmaps
```

### R

This folder contains all R scripts necessary for data preprocessing and network creation.

**BI.R** functions for pBI score calculation.

**FunctionsGraph.R** contains function for pBI analysis, network graph and heatmap inference.

**Preprocessing.R** contains all functions needed for dataset preprocessing.

**inferBIGraph.R** contains functions for graph calculation based on pBI score values.

The .txt files contain coordinates for graph visualization.

### data

The data directory contains the original dataset, the preprocessed dataset and the file a reduced, annotated dataset containing the data used for the example output generation.

### main.R

The script `main.R` contains the pipeline for data preprocessing as well as dataset analysis. The preprocessing is conducted in multiple steps (handling missing values, data reformatting). After preprocessing, the pBI-Scores are calculated and various analysis plots (boxplot diagrams, network graphs) are created and stored into the output directory.

### output

The output directory is used to store all plots and data generated during analysis. An example output, created by execution of the main.R script, is provided.


## Getting started

* Insert data into data directory
* Open main.R and change filename for read in of the dataset
* Run preprocessing and/or analysis part of the script
